# Supplementary material for: Coding Mutations in Vacuolar Protein-Sorting 4 AAA+ ATPase Endosomal Sorting Complexes Required for Transport Protein Homologs Underlie bc-2 and New bc-4 Gene Conferring Resistance to Bean Common Mosaic Virus in Common Bean
Source: Front Plant Sci. 2021 Dec 13;12:769247. doi: 10.3389/fpls.2021.769247 (PMC8710759; doi:10.3389/fpls.2021.769247)
Supplement: Supplementary file 2 [file Data_Sheet_2.xlsx]

## Sheet: Table S1
Tabel S1. F1 individuals and single F2 plants selected based on SNP genotyping for I, bc-1, bc-2[UI 111], bc-2[Robust], bc-ud, and bc-4 genes.
ID Cross	Crosses	Female		Male		Generation	ID_Family	S02_48908259 I gene	S03_4203361 bc-1	Pvvps4_del bc-2[UI 111]	Pvmit-2_C_del bc-2[Robust]	Pvbzip1_A_C bc-ud	Pvmit-1_T_G bc-4	Allelic State
PS20-1	Michelite62 x Poncho	Michelite62	bc-2[Robust]bc-2[Robust] / bc-4bc-4	Poncho (DDP044)	bc-udbc-ud	F1	PS20-001-1	-	-	-	H	H	H	Heterozygous (3)
PS20-3	Beryl x Sanilac	Beryl (DDP055)	II / bc-1bc-1 / bc-udbc-ud	Sanilac	bc-4bc-4 / bc-2[Robust]bc-2[Robust]	F1	PS20-003-1	H	H	-	H	H	H	Heterozygous (5)
PS20-4	Sanilac x Poncho	Sanilac	bc-2[Robust]bc-2[Robust] / bc-4bc-4	Poncho (DDP044)	bc-udbc-ud	F1	PS20-004-2	-	-	-	H	H	H	Heterozygous (3)
PS20-6	Sanilac x Poncho	Sanilac	bc-2[Robust]bc-2[Robust] / bc-4bc-4	Poncho (DDP044)	bc-udbc-ud	F1	PS20-006-1	-	-	-	H	H	H	Heterozygous (3)
PS20-7	Sanilac x Matterhorn	Sanilac	bc-2[Robust]bc-2[Robust] / bc-4bc-4	Matterhorn (DDP033)	II	F1	PS20-007-1	H	-	-	H	-	H	Heterozygous (3)
PS20-9	Matterhorn x Sanilac	Matterhorn	II	Sanilac	bc-2[Robust]bc-2[Robust] / bc-4bc-4	F1	PS20-009-1	H	-	-	H	-	H	Heterozygous (3)
PS17-112	Gloria x NW-410	Gloria (DDP129)	bc-2[UI 111]bc-2[UI 111] /bc-udbc-ud	NW-410 (DDP111)	bc-2[UI 111]bc-2[UI 111] /bc-4bc-4	F2	PS17-112-1	-	-	+	-	H	H	Heterozygous (2)
PS17-112	Gloria x NW-410	Gloria (DDP129)	bc-2[UI 111]bc-2[UI 111] /bc-udbc-ud	NW-410 (DDP111)	bc-2[UI 111]bc-2[UI 111] /bc-4bc-4	F2	PS17-112-2	-	-	+	-	+	-	Homozygous
PS17-112	Gloria x NW-410	Gloria (DDP129)	bc-2[UI 111]bc-2[UI 111] /bc-udbc-ud	NW-410 (DDP111)	bc-2[UI 111]bc-2[UI 111] /bc-4bc-4	F2	PS17-112-3	-	-	+	-	-	+	Homozygous
PS17-112	Gloria x NW-410	Gloria (DDP129)	bc-2[UI 111]bc-2[UI 111] /bc-udbc-ud	NW-410 (DDP111)	bc-2[UI 111]bc-2[UI 111] /bc-4bc-4	F2	PS17-112-4	-	-	+	-	+	-	Homozygous
PS17-112	Gloria x NW-410	Gloria (DDP129)	bc-2[UI 111]bc-2[UI 111] /bc-udbc-ud	NW-410 (DDP111)	bc-2[UI 111]bc-2[UI 111] /bc-4bc-4	F2	PS17-112-15	-	-	+	-	+	-	Homozygous
PS17-112	Gloria x NW-410	Gloria (DDP129)	bc-2[UI 111]bc-2[UI 111] /bc-udbc-ud	NW-410 (DDP111)	bc-2[UI 111]bc-2[UI 111] /bc-4bc-4	F2	PS17-112-25	-	-	+	-	H	H	Heterozygous (2)
PS17-121	NW-63 x Gloria	NW-63 (DDP120)	bc-1bc-1 /bc-udbc-ud	Gloria (DDP129)	bc-2[UI 111]bc-2[UI 111] /bc-udbc-ud	F2	PS17-121-2	-	H	H	-	+	-	Heterozygous (2)
PS17-121	NW-63 x Gloria	NW-63 (DDP120)	bc-1bc-1 /bc-udbc-ud	Gloria (DDP129)	bc-2[UI 111]bc-2[UI 111] /bc-udbc-ud	F2	PS17-121-3	-	H	H	-	+	-	Heterozygous (2)
PS17-121	NW-63 x Gloria	NW-63 (DDP120)	bc-1bc-1 /bc-udbc-ud	Gloria (DDP129)	bc-2[UI 111]bc-2[UI 111] /bc-udbc-ud	F2	PS17-121-6	-	H	+	-	+	-	Heterozygous (1)
PS17-123	NW-63 x UI-114	NW-63 (DDP120)	bc-1bc-1 /bc-udbc-ud	UI-114 (DDP078)	bc-1bc-1/bc-2[UI 111]bc-2[UI 111] /bc-4bc-4	F2	PS17-123-1	-	+	-	-	H	H	Heterozygous (2)
PS17-123	NW-63 x UI-114	NW-63 (DDP120)	bc-1bc-1 /bc-udbc-ud	UI-114 (DDP078)	bc-1bc-1/bc-2[UI 111]bc-2[UI 111] /bc-4bc-4	F2	PS17-123-4	-	+	-	-	H	H	Heterozygous (2)
PS17-123	NW-63 x UI-114	NW-63 (DDP120)	bc-1bc-1 /bc-udbc-ud	UI-114 (DDP078)	bc-1bc-1/bc-2[UI 111]bc-2[UI 111] /bc-4bc-4	F2	PS17-123-8	-	+	H	-	H	H	Heterozygous (3)
PS17-123	NW-63 x UI-114	NW-63 (DDP120)	bc-1bc-1 /bc-udbc-ud	UI-114 (DDP078)	bc-1bc-1/bc-2[UI 111]bc-2[UI 111] /bc-4bc-4	F2	PS17-123-22	-	+	H	-	+	-	Heterozygous (1)
PS17-138	UI-114 x Gloria	UI-114 (DDP078)	bc-1bc-1/bc-2[UI 111]bc-2[UI 111] /bc-4bc-4	Gloria (DDP129)	bc-2[UI 111]bc-2[UI 111] /bc-udbc-ud	F2	PS17-138-1	-	H	+	-	-	+	Heterozygous (1)
PS17-138	UI-114 x Gloria	UI-114 (DDP078)	bc-1bc-1/bc-2[UI 111]bc-2[UI 111] /bc-4bc-4	Gloria (DDP129)	bc-2[UI 111]bc-2[UI 111] /bc-udbc-ud	F2	PS17-138-2	-	H	+	-	-	+	Heterozygous (1)
PS17-138	UI-114 x Gloria	UI-114 (DDP078)	bc-1bc-1/bc-2[UI 111]bc-2[UI 111] /bc-4bc-4	Gloria (DDP129)	bc-2[UI 111]bc-2[UI 111] /bc-udbc-ud	F2	PS17-138-7	-	+	+	-	+	-	Homozygous
PS17-138	UI-114 x Gloria	UI-114 (DDP078)	bc-1bc-1/bc-2[UI 111]bc-2[UI 111] /bc-4bc-4	Gloria (DDP129)	bc-2[UI 111]bc-2[UI 111] /bc-udbc-ud	F2	PS17-138-10	-	-	+	-	H	H	Heterozygous (2)
PS17-138	UI-114 x Gloria	UI-114 (DDP078)	bc-1bc-1/bc-2[UI 111]bc-2[UI 111] /bc-4bc-4	Gloria (DDP129)	bc-2[UI 111]bc-2[UI 111] /bc-udbc-ud	F2	PS17-138-15	-	-	+	-	H	H	Heterozygous (2)
PS17-138	UI-114 x Gloria	UI-114 (DDP078)	bc-1bc-1/bc-2[UI 111]bc-2[UI 111] /bc-4bc-4	Gloria (DDP129)	bc-2[UI 111]bc-2[UI 111] /bc-udbc-ud	F2	PS17-138-22	-	+	+	-	-	+	Homozygous
PS17-138	UI-114 x Gloria	UI-114 (DDP078)	bc-1bc-1/bc-2[UI 111]bc-2[UI 111] /bc-4bc-4	Gloria (DDP129)	bc-2[UI 111]bc-2[UI 111] /bc-udbc-ud	F2	PS17-138-25	-	-	+	-	H	H	Heterozygous (2)
PS17-138	UI-114 x Gloria	UI-114 (DDP078)	bc-1bc-1/bc-2[UI 111]bc-2[UI 111] /bc-4bc-4	Gloria (DDP129)	bc-2[UI 111]bc-2[UI 111] /bc-udbc-ud	F2	PS17-138-27	-	-	+	-	-	+	Homozygous
PS17-141	USPT-CBB-1 x PT7-2	USPT-CBB-1 (DDP114)	II / bc-udbc-ud	PT7-2 (DDP112)	II/bc-1bc-1/bc-2[UI 111]bc-2[UI 111]	F2	PS17-141-2	+	+	+	-	H	-	Heterozygous (1)
PS17-141	USPT-CBB-1 x PT7-2	USPT-CBB-1 (DDP114)	II / bc-udbc-ud	PT7-2 (DDP112)	II/bc-1bc-1/bc-2[UI 111]bc-2[UI 111]	F2	PS17-141-3	+	-	H	-	+	-	Heterozygous (1)
PS17-141	USPT-CBB-1 x PT7-2	USPT-CBB-1 (DDP114)	II / bc-udbc-ud	PT7-2 (DDP112)	II/bc-1bc-1/bc-2[UI 111]bc-2[UI 111]	F2	PS17-141-4	+	-	H	-	H	-	Heterozygous (2)
PS17-141	USPT-CBB-1 x PT7-2	USPT-CBB-1 (DDP114)	II / bc-udbc-ud	PT7-2 (DDP112)	II/bc-1bc-1/bc-2[UI 111]bc-2[UI 111]	F2	PS17-141-6	+	H	+	-	-	-	Heterozygous (1)
PS17-141	USPT-CBB-1 x PT7-2	USPT-CBB-1 (DDP114)	II / bc-udbc-ud	PT7-2 (DDP112)	II/bc-1bc-1/bc-2[UI 111]bc-2[UI 111]	F2	PS17-141-18	+	-	H	-	+	-	Heterozygous (1)
PS17-141	USPT-CBB-1 x PT7-2	USPT-CBB-1 (DDP114)	II / bc-udbc-ud	PT7-2 (DDP112)	II/bc-1bc-1/bc-2[UI 111]bc-2[UI 111]	F2	PS17-141-20	+	-	+	-	H	-	Heterozygous (1)
PS17-162	Beryl x Quincy	Beryl (DDP055)	II / bc-1bc-1 / bc-udbc-ud	Quincy (DDP103)	II/bc-1bc-1/bc-2[UI 111]bc-2[UI 111] /bc-udbc-ud	F2	PS17-162-1	+	+	H	-	+	-	Heterozygous (1)
PS17-162	Beryl x Quincy	Beryl (DDP055)	II / bc-1bc-1 / bc-udbc-ud	Quincy (DDP103)	II/bc-1bc-1/bc-2[UI 111]bc-2[UI 111] /bc-udbc-ud	F2	PS17-162-8	+	+	+	-	+	-	Homozygous
PS17-171	Gemini x UI_126	Gemini (DDP152)	II / bc-udbc-ud	UI-126 (DDP189)	bc-1bc-1/bc-2[UI 111]bc-2[UI 111] /bc-4bc-4	F2	PS17-171-06	-	-	-	-	H	H	Heterozygous (2)
PS17-171	Gemini x UI_126	Gemini (DDP152)	II / bc-udbc-ud	UI-126 (DDP189)	bc-1bc-1/bc-2[UI 111]bc-2[UI 111] /bc-4bc-4	F2	PS17-171-07	+	-	H	-	+	-	Heterozygous (1)
PS17-171	Gemini x UI_126	Gemini (DDP152)	II / bc-udbc-ud	UI-126 (DDP189)	bc-1bc-1/bc-2[UI 111]bc-2[UI 111] /bc-4bc-4	F2	PS17-171-31	+	H	+	-	-	+	Heterozygous (1)
PS17-171	Gemini x UI_126	Gemini (DDP152)	II / bc-udbc-ud	UI-126 (DDP189)	bc-1bc-1/bc-2[UI 111]bc-2[UI 111] /bc-4bc-4	F2	PS17-171-32	-	+	H	-	+	-	Heterozygous (1)
PS17-171	Gemini x UI_126	Gemini (DDP152)	II / bc-udbc-ud	UI-126 (DDP189)	bc-1bc-1/bc-2[UI 111]bc-2[UI 111] /bc-4bc-4	F2	PS17-171-40	+	+	-	-	H	H	Heterozygous (2)
PS17-171	Gemini x UI_126	Gemini (DDP152)	II / bc-udbc-ud	UI-126 (DDP189)	bc-1bc-1/bc-2[UI 111]bc-2[UI 111] /bc-4bc-4	F2	PS17-171-58	-	+	H	-	H	H	Heterozygous (3)

## Sheet: Table S2
Tabel S2. F2 and F2:3 plants phenotyped with BCMNV NL-3, NL-8, US-4 and US-6 strains, and genotyped with SNP markers linked to I gene, bc-1, bc-ud, bc-4, bc-2[UI 111], and bc-2[Robust]
Cross	ID	Generation	Genotype I / bc-1 / bc-ud / bc-4 / bc-2[UI 111] or bc-2[Robust]	Virus Strain	1wpi	2wpi	3wpi	4wpi	5wpi	OBSERVACION	S02_48908259	S03_4203361	Pvvps4_del	Pvmit-2_C_del	Pvbzip1_A_C	Pvmit-1_T_G	Allelic State
											I gene	bc-1	bc-2[d]	bc-2[n]	bc-ud	bc-4
Michelite62 x Poncho	PS20-001-1	F2	- / - / H / H / H	NL-3	M	M	M	M	M		-	-	-	-	+	-	Homozygous
Michelite62 x Poncho	PS20-001-1	F2	- / - / H / H / H	NL-3	M	M	M	M	M		-	-	-	-	H	H	Heterozygous (2)
Michelite62 x Poncho	PS20-001-1	F2	- / - / H / H / H	NL-3	M	M	M	M	M		-	-	-	+	H	H	Heterozygous (2)
Michelite62 x Poncho	PS20-001-1	F2	- / - / H / H / H	NL-3	M	M	M	M	M		-	-	-	H	H	H	Heterozygous (3)
Michelite62 x Poncho	PS20-001-1	F2	- / - / H / H / H	NL-3	M	M	M	M	M		-	-	-	-	H	H	Heterozygous (2)
Michelite62 x Poncho	PS20-001-1	F2	- / - / H / H / H	NL-3	M	M	M	M	M		-	-	-	-	H	H	Heterozygous (2)
Michelite62 x Poncho	PS20-001-1	F2	- / - / H / H / H	NL-3	NS	NS	NS	NS	NS		-	-	-	+	+	-	Homozygous
Michelite62 x Poncho	PS20-001-1	F2	- / - / H / H / H	NL-3	M	M	M	M	M		-	-	-	H	H	H	Heterozygous (3)
Michelite62 x Poncho	PS20-001-1	F2	- / - / H / H / H	NL-3	M	M	M	M	M		-	-	-	H	H	H	Heterozygous (3)
Michelite62 x Poncho	PS20-001-1	F2	- / - / H / H / H	NL-3	M	M	M	M	M		-	-	-	H	+	-	Heterozygous (1)
Michelite62 x Poncho	PS20-001-1	F2	- / - / H / H / H	NL-3	M	M	M	M	M		-	-	-	H	H	H	Heterozygous (3)
Michelite62 x Poncho	PS20-001-1	F2	- / - / H / H / H	NL-3	M	M	M	M	M		-	-	-	+	H	H	Heterozygous (2)
Michelite62 x Poncho	PS20-001-1	F2	- / - / H / H / H	NL-3	NS	mM	dM	dM	dM		-	-	-	H	+	-	Heterozygous (1)
Michelite62 x Poncho	PS20-001-1	F2	- / - / H / H / H	NL-3	M	M	M	M	M		-	-	-	H	H	H	Heterozygous (3)
Michelite62 x Poncho	PS20-001-1	F2	- / - / H / H / H	NL-3	NS	dM	dM	dM	dM		-	-	-	+	H	H	Heterozygous (2)
Michelite62 x Poncho	PS20-001-1	F2	- / - / H / H / H	NL-3	M	M	M	M	M		-	-	-	H	H	H	Heterozygous (3)
Michelite62 x Poncho	PS20-001-1	F2	- / - / H / H / H	NL-3	M	M	M	M	M		-	-	-	H	H	H	Heterozygous (3)
Michelite62 x Poncho	PS20-001-1	F2	- / - / H / H / H	NL-3	NS	mM	mM	dM	dM		-	-	-	H	+	-	Heterozygous (1)
Michelite62 x Poncho	PS20-001-1	F2	- / - / H / H / H	NL-3	NS	mM	mM	dM	dM		-	-	-	H	+	-	Heterozygous (1)
Michelite62 x Poncho	PS20-001-1	F2	- / - / H / H / H	NL-3	M	M	M	M	M		-	-	-	-	H	H	Heterozygous (2)
Michelite62 x Poncho	PS20-001-1	F2	- / - / H / H / H	NL-3	M	M	M	M	M		-	-	-	-	-	+	Homozygous
Michelite62 x Poncho	PS20-001-1	F2	- / - / H / H / H	NL-3	M	M	M	M	M		-	-	-	H	H	H	Heterozygous (3)
Michelite62 x Poncho	PS20-001-1	F2	- / - / H / H / H	NL-3	M	M	M	M	M		-	-	-	H	H	H	Heterozygous (3)
Michelite62 x Poncho	PS20-001-1	F2	- / - / H / H / H	NL-3	M	M	M	M	M		-	-	-	-	H	H	Heterozygous (2)
Michelite62 x Poncho	PS20-001-1	F2	- / - / H / H / H	NL-3	M	M	M	M	M		-	-	-	H	H	H	Heterozygous (3)
Michelite62 x Poncho	PS20-001-1	F2	- / - / H / H / H	NL-3	NS	dM	dM	dM	dM		-	-	-	+	H	H	Heterozygous (2)
Michelite62 x Poncho	PS20-001-1	F2	- / - / H / H / H	NL-3	M	M	M	M	M		-	-	-	H	H	H	Heterozygous (3)
Michelite62 x Poncho	PS20-001-1	F2	- / - / H / H / H	NL-3	NS	mM	mM	dM	dM		-	-	-	H	+	-	Heterozygous (1)
Michelite62 x Poncho	PS20-001-1	F2	- / - / H / H / H	NL-3	NS	dM	dM	dM	dM		-	-	-	+	H	H	Heterozygous (2)
Michelite62 x Poncho	PS20-001-1	F2	- / - / H / H / H	NL-3	NS	NS	NS	NS	NS		-	-	-	+	+	-	Homozygous
Michelite62 x Poncho	PS20-001-1	F2	- / - / H / H / H	NL-3	M	M	M	M	M		-	-	-	H	H	H	Heterozygous (3)
Michelite62 x Poncho	PS20-001-1	F2	- / - / H / H / H	NL-3	M	M	M	M	M		-	-	-	H	H	H	Heterozygous (3)
Michelite62 x Poncho	PS20-001-1	F2	- / - / H / H / H	NL-3	NS	mM	mM	dM	dM		-	-	-	-	H	H	Heterozygous (2)
Michelite62 x Poncho	PS20-001-1	F2	- / - / H / H / H	NL-3	M	M	M	M	M		-	-	-	-	H	H	Heterozygous (2)
Michelite62 x Poncho	PS20-001-1	F2	- / - / H / H / H	NL-3	M	M	M	M	M		-	-	-	+	-	+	Homozygous
Michelite62 x Poncho	PS20-001-1	F2	- / - / H / H / H	NL-3	NS	mM	mM	dM	dM		-	-	-	H	+	-	Heterozygous (1)
Michelite62 x Poncho	PS20-001-1	F2	- / - / H / H / H	NL-3	M	M	M	M	M		-	-	-	H	-	+	Heterozygous (1)
Michelite62 x Poncho	PS20-001-1	F2	- / - / H / H / H	NL-3	M	M	M	M	M		-	-	-	-	-	+	Homozygous
Michelite62 x Poncho	PS20-001-1	F2	- / - / H / H / H	NL-3	M	M	M	M	M		-	-	-	H	-	+	Heterozygous (1)
Michelite62 x Poncho	PS20-001-1	F2	- / - / H / H / H	NL-3	M	M	M	M	M		-	-	-	-	H	H	Heterozygous (2)
Michelite62 x Poncho	PS20-001-1	F2	- / - / H / H / H	NL-3	M	M	M	M	M		-	-	-	H	H	H	Heterozygous (3)
Michelite62 x Poncho	PS20-001-1	F2	- / - / H / H / H	NL-3	M	M	M	M	M		-	-	-	H	H	H	Heterozygous (3)
Michelite62 x Poncho	PS20-001-1	F2	- / - / H / H / H	NL-3	M	M	M	M	M		-	-	-	H	-	+	Heterozygous (1)
Michelite62 x Poncho	PS20-001-1	F2	- / - / H / H / H	NL-3	NS	mM	mM	dM	dM		-	-	-	H	+	-	Heterozygous (1)
Michelite62 x Poncho	PS20-001-1	F2	- / - / H / H / H	NL-3	M	M	M	M	M		-	-	-	-	+	-	Homozygous
Michelite62 x Poncho	PS20-001-1	F2	- / - / H / H / H	NL-3	M	M	M	M	M		-	-	-	H	H	H	Heterozygous (3)
Michelite62 x Poncho	PS20-001-1	F2	- / - / H / H / H	NL-3	M	M	M	M	M		-	-	-	-	-	+	Homozygous
Michelite62 x Poncho	PS20-001-1	F2	- / - / H / H / H	NL-3	M	M	M	M	M		-	-	-	H	+	H	Heterozygous (2)
Michelite62 x Poncho	PS20-001-1	F2	- / - / H / H / H	NL-3	NS	mM	dM	dM	dM		-	-	-	H	+	-	Heterozygous (1)
Michelite62 x Poncho	PS20-001-1	F2	- / - / H / H / H	NL-3	M	M	M	M	M		-	-	-	-	H	H	Heterozygous (2)
Michelite62 x Poncho	PS20-001-1	F2	- / - / H / H / H	NL-3	NS	mM	dM	dM	dM		-	-	-	H	H	H	Heterozygous (3)
Michelite62 x Poncho	PS20-001-1	F2	- / - / H / H / H	NL-3	NS	mM	mM	dM	dM		-	-	-	H	+	-	Heterozygous (1)
Michelite62 x Poncho	PS20-001-1	F2	- / - / H / H / H	NL-3	M	M	M	M	M		-	-	-	-	H	H	Heterozygous (2)
Michelite62 x Poncho	PS20-001-1	F2	- / - / H / H / H	NL-3	M	M	M	M	M		-	-	-	-	H	H	Heterozygous (2)
Michelite62 x Poncho	PS20-001-1	F2	- / - / H / H / H	NL-3	M	M	M	M	M		-	-	-	+	H	H	Heterozygous (2)
Michelite62 x Poncho	PS20-001-1	F2	- / - / H / H / H	NL-3	NS	NS	NS	NS	NS		-	-	-	+	+	-	Homozygous
Michelite62 x Poncho	PS20-001-1	F2	- / - / H / H / H	NL-3	M	M	M	M	M		-	-	-	-	H	H	Heterozygous (2)
Michelite62 x Poncho	PS20-001-1	F2	- / - / H / H / H	NL-3	M	M	M	M	M		-	-	-	+	H	H	Heterozygous (2)
Michelite62 x Poncho	PS20-001-1	F2	- / - / H / H / H	NL-3	NS	mM	dM	dM	dM		-	-	-	H	+	-	Heterozygous (1)
Michelite62 x Poncho	PS20-001-1	F2	- / - / H / H / H	NL-3	M	M	M	M	M		-	-	-	+	-	+	Homozygous
Michelite62 x Poncho	PS20-001-1	F2	- / - / H / H / H	NL-3	NS	NS	NS	NS	NS		-	-	-	+	+	-	Homozygous
Michelite62 x Poncho	PS20-001-1	F2	- / - / H / H / H	NL-3	M	M	M	M	M		-	-	-	+	-	+	Homozygous
Michelite62 x Poncho	PS20-001-1	F2	- / - / H / H / H	NL-3	M	M	M	M	M		-	-	-	-	+	-	Homozygous
Michelite62 x Poncho	PS20-001-1	F2	- / - / H / H / H	NL-3	NS	mM	mM	dM	dM		-	-	-	H	+	-	Heterozygous (1)
Michelite62 x Poncho	PS20-001-1	F2	- / - / H / H / H	NL-3	M	M	M	M	M		-	-	-	+	-	+	Homozygous
Michelite62 x Poncho	PS20-001-1	F2	- / - / H / H / H	NL-3	M	M	M	M	M		-	-	-	H	-	+	Heterozygous (1)
Beryl x Sanilac	PS20-003-1	F2	H / H / H / H / H	NL-3	NS	dM	dM	dM	dM		-	H	-	H	H	H	Heterozygous (4)
Beryl x Sanilac	PS20-003-1	F2	H / H / H / H / H	NL-3	M	M	M	M	M		-	H	-	-	-	+	Heterozygous (1)
Beryl x Sanilac	PS20-003-1	F2	H / H / H / H / H	NL-3	VN	VN	VN	VN	VN		H	+	-	H	+	-	Heterozygous (2)
Beryl x Sanilac	PS20-003-1	F2	H / H / H / H / H	NL-3	VN	VN	VN	VN+	VN+		H	H	-	H	+	-	Heterozygous (3)
Beryl x Sanilac	PS20-003-1	F2	H / H / H / H / H	NL-3	M	M	M	M	M		-	H	-	H	-	+	Heterozygous (2)
Beryl x Sanilac	PS20-003-1	F2	H / H / H / H / H	NL-3	VN	VN	VN	VN	VN		+	+	-	-	+	-	Homozygous
Beryl x Sanilac	PS20-003-1	F2	H / H / H / H / H	NL-3	VN	dTN	dTN	dTN	dTN		H	H	-	H	H	H	Heterozygous (5)
Beryl x Sanilac	PS20-003-1	F2	H / H / H / H / H	NL-3	NS	dM	dM	dM	dM		-	H	-	H	H	H	Heterozygous (4)
Beryl x Sanilac	PS20-003-1	F2	H / H / H / H / H	NL-3	VN	dTN	dTN	dTN	dTN		H	H	-	+	H	H	Heterozygous (4)
Beryl x Sanilac	PS20-003-1	F2	H / H / H / H / H	NL-3	VN	VN	VN+	VN+	VN+		+	H	-	H	+	-	Heterozygous (2)
Beryl x Sanilac	PS20-003-1	F2	H / H / H / H / H	NL-3	VN	VN	VN+	VN+	VN+		H	+	-	+	H	H	Heterozygous (3)
Beryl x Sanilac	PS20-003-1	F2	H / H / H / H / H	NL-3	NS	mM	mM	mM	mM		-	H	-	+	H	-	Heterozygous (2)
Beryl x Sanilac	PS20-003-1	F2	H / H / H / H / H	NL-3	mM	dM	dM	dM	dM		-	-	-	H	H	H	Heterozygous (3)
Beryl x Sanilac	PS20-003-1	F2	H / H / H / H / H	NL-3	LLN	LLN	LLN	LLN	LLN		H	-	-	+	+	-	Heterozygous (1)
Beryl x Sanilac	PS20-003-1	F2	H / H / H / H / H	NL-3	VN	VN	VN	VN+	VN+		H	H	-	-	+	-	Heterozygous (2)
Beryl x Sanilac	PS20-003-1	F2	H / H / H / H / H	NL-3	VN	dTN	dTN	dTN	dTN		+	H	-	H	H	H	Heterozygous (4)
Beryl x Sanilac	PS20-003-1	F2	H / H / H / H / H	NL-3	VN	dTN	dTN	dTN	dTN		H	+	-	-	H	H	Heterozygous (3)
Beryl x Sanilac	PS20-003-1	F2	H / H / H / H / H	NL-3	VN	VN	VN	VN+	VN+		H	H	-	H	+	-	Heterozygous (3)
Beryl x Sanilac	PS20-003-1	F2	H / H / H / H / H	NL-3	VN	VN	VN	VN+	VN+		+	H	-	H	+	-	Heterozygous (2)
Beryl x Sanilac	PS20-003-1	F2	H / H / H / H / H	NL-3	NS	dM	dM	dM	dM		-	-	-	H	+	-	Heterozygous (1)
Beryl x Sanilac	PS20-003-1	F2	H / H / H / H / H	NL-3	VN	VN	VN	VN+	VN+		+	H	-	H	+	-	Heterozygous (2)
Beryl x Sanilac	PS20-003-1	F2	H / H / H / H / H	NL-3	M	M	M	M	M		-	H	-	-	-	+	Heterozygous (1)
Beryl x Sanilac	PS20-003-1	F2	H / H / H / H / H	NL-3	VN	dTN	dTN	dTN	dTN		H	+	-	H	H	H	Heterozygous (4)
Beryl x Sanilac	PS20-003-1	F2	H / H / H / H / H	NL-3	mM	dM	dM	dM	dM		-	H	-	+	-	+	Heterozygous (1)
Beryl x Sanilac	PS20-003-1	F2	H / H / H / H / H	NL-3	VN	dTN	dTN	dTN	dTN		+	-	-	H	+	-	Heterozygous (1)
Beryl x Sanilac	PS20-003-1	F2	H / H / H / H / H	NL-3	TN	TN	TN	TN	TN		+	H	-	+	-	+	Heterozygous (1)
Beryl x Sanilac	PS20-003-1	F2	H / H / H / H / H	NL-3	VN	VN	VN	dTN	dTN		+	H	-	+	H	H	Heterozygous (3)
Beryl x Sanilac	PS20-003-1	F2	H / H / H / H / H	NL-3	VN	dTN	dTN	dTN	dTN		+	H	-	H	H	H	Heterozygous (4)
Beryl x Sanilac	PS20-003-1	F2	H / H / H / H / H	NL-3	NS	dM	dM	dM	dM		-	+	-	H	H	H	Heterozygous (3)
Beryl x Sanilac	PS20-003-1	F2	H / H / H / H / H	NL-3	NS	dM	dM	dM	dM		-	+	-	H	H	H	Heterozygous (3)
Beryl x Sanilac	PS20-003-1	F2	H / H / H / H / H	NL-3	NS	mM	dM	dM	dM		-	-	-	-	H	H	Heterozygous (2)
Beryl x Sanilac	PS20-003-1	F2	H / H / H / H / H	NL-3	VN	VN	VN+	VN+	VN+		+	H	-	+	H	H	Heterozygous (3)
Sanilac x Matterhorn	PS20-007-1	F2	H / - / - / H / H	NL-3	TN	TN	TN	TN	TN		H	-	-	-	-	H	Heterozygous (2)
Sanilac x Matterhorn	PS20-007-1	F2	H / - / - / H / H	NL-3	TN	TN	TN	TN	TN		H	-	-	H	-	H	Heterozygous (3)
Sanilac x Matterhorn	PS20-007-1	F2	H / - / - / H / H	NL-3	TN	TN	TN	TN	TN		+	-	-	+	-	H	Heterozygous (1)
Sanilac x Matterhorn	PS20-007-1	F2	H / - / - / H / H	NL-3	M	M	M	M	M		-	-	-	+	-	-	Homozygous
Sanilac x Matterhorn	PS20-007-1	F2	H / - / - / H / H	NL-3	TN	TN	TN	TN	TN		H	-	-	H	-	H	Heterozygous (3)
Sanilac x Matterhorn	PS20-007-1	F2	H / - / - / H / H	NL-3	TN	TN	TN	TN	TN		+	-	-	H	-	-	Heterozygous (1)
Sanilac x Matterhorn	PS20-007-1	F2	H / - / - / H / H	NL-3	TN	TN	TN	TN	TN		H	-	-	-	-	H	Heterozygous (2)
Sanilac x Matterhorn	PS20-007-1	F2	H / - / - / H / H	NL-3	TN	TN	TN	TN	TN		+	-	-	+	-	H	Heterozygous (1)
Sanilac x Matterhorn	PS20-007-1	F2	H / - / - / H / H	NL-3	M	M	M	M	M		-	-	-	H	-	H	Heterozygous (2)
Sanilac x Matterhorn	PS20-007-1	F2	H / - / - / H / H	NL-3	TN	TN	TN	TN	TN		+	-	-	+	-	-	Homozygous
Sanilac x Matterhorn	PS20-007-1	F2	H / - / - / H / H	NL-3	TN	TN	TN	TN	TN		+	-	-	-	-	H	Heterozygous (1)
Sanilac x Matterhorn	PS20-007-1	F2	H / - / - / H / H	NL-3	TN	TN	TN	TN	TN		+	-	-	H	-	+	Heterozygous (1)
Sanilac x Matterhorn	PS20-007-1	F2	H / - / - / H / H	NL-3	TN	TN	TN	TN	TN		H	-	-	-	-	H	Heterozygous (2)
Sanilac x Matterhorn	PS20-007-1	F2	H / - / - / H / H	NL-3	M	M	M	M	M		-	-	-	-	-	H	Heterozygous (1)
Sanilac x Matterhorn	PS20-007-1	F2	H / - / - / H / H	NL-3	TN	TN	TN	TN	TN		H	-	-	H	-	H	Heterozygous (3)
Sanilac x Matterhorn	PS20-007-1	F2	H / - / - / H / H	NL-3	TN	TN	TN	TN	TN		+	-	-	-	-	+	Homozygous
Sanilac x Matterhorn	PS20-007-1	F2	H / - / - / H / H	NL-3	M	M	M	M	M		-	-	-	-	-	-	Homozygous
Sanilac x Matterhorn	PS20-007-1	F2	H / - / - / H / H	NL-3	TN	TN	TN	TN	TN		+	-	-	H	-	-	Heterozygous (1)
Sanilac x Matterhorn	PS20-007-1	F2	H / - / - / H / H	NL-3	TN	TN	TN	TN	TN		+	-	-	H	-	H	Heterozygous (2)
Sanilac x Matterhorn	PS20-007-1	F2	H / - / - / H / H	NL-3	TN	TN	TN	TN	TN		+	-	-	H	-	H	Heterozygous (2)
Matterhorn x Sanilac	PS20-009-1	F2	H / - / - / H / H	NL-3	TN	TN	TN	TN	TN		H	-	-	-	-	H	Heterozygous (2)
Matterhorn x Sanilac	PS20-009-1	F2	H / - / - / H / H	NL-3	M	M	M	M	M		-	-	-	H	-	H	Heterozygous (2)
Matterhorn x Sanilac	PS20-009-1	F2	H / - / - / H / H	NL-3	TN	TN	TN	TN	TN		+	-	-	H	-	+	Heterozygous (1)
Matterhorn x Sanilac	PS20-009-1	F2	H / - / - / H / H	NL-3	TN	TN	TN	TN	TN		+	-	-	-	-	-	Homozygous
Matterhorn x Sanilac	PS20-009-1	F2	H / - / - / H / H	NL-3	TN	TN	TN	TN	TN		H	-	-	-	-	H	Heterozygous (2)
Matterhorn x Sanilac	PS20-009-1	F2	H / - / - / H / H	NL-3	TN	TN	TN	TN	TN		+	-	-	-	-	+	Homozygous
Matterhorn x Sanilac	PS20-009-1	F2	H / - / - / H / H	NL-3	M	M	M	M	M		-	-	-	-	-	H	Heterozygous (1)
Matterhorn x Sanilac	PS20-009-1	F2	H / - / - / H / H	NL-3	M	M	M	M	M		-	-	-	H	-	H	Heterozygous (2)
Matterhorn x Sanilac	PS20-009-1	F2	H / - / - / H / H	NL-3	TN	TN	TN	TN	TN		+	-	-	H	-	H	Heterozygous (2)
Matterhorn x Sanilac	PS20-009-1	F2	H / - / - / H / H	NL-3	M	M	M	M	M		-	-	-	+	-	-	Homozygous
Matterhorn x Sanilac	PS20-009-1	F2	H / - / - / H / H	NL-3	TN	TN	TN	TN	TN		H	-	-	H	-	+	Heterozygous (2)
Matterhorn x Sanilac	PS20-009-1	F2	H / - / - / H / H	NL-3	TN	TN	TN	TN	TN		+	-	-	-	-	+	Homozygous
Matterhorn x Sanilac	PS20-009-1	F2	H / - / - / H / H	NL-3	M	M	M	M	M		-	-	-	+	-	+	Homozygous
Matterhorn x Sanilac	PS20-009-1	F2	H / - / - / H / H	NL-3	TN	TN	TN	TN	TN		+	-	-	H	-	H	Heterozygous (2)
Matterhorn x Sanilac	PS20-009-1	F2	H / - / - / H / H	NL-3	TN	TN	TN	TN	TN		+	-	-	H	-	-	Heterozygous (1)
Matterhorn x Sanilac	PS20-009-1	F2	H / - / - / H / H	NL-3	M	M	M	M	M		-	-	-	H	-	+	Heterozygous (1)
Matterhorn x Sanilac	PS20-009-1	F2	H / - / - / H / H	NL-3	M	M	M	M	M		-	-	-	+	-	H	Heterozygous (1)
Matterhorn x Sanilac	PS20-009-1	F2	H / - / - / H / H	NL-3	TN	TN	TN	TN	TN		H	-	-	-	-	H	Heterozygous (2)
Matterhorn x Sanilac	PS20-009-1	F2	H / - / - / H / H	NL-3	TN	TN	TN	TN	TN		+	-	-	+	-	H	Heterozygous (1)
Matterhorn x Sanilac	PS20-009-1	F2	H / - / - / H / H	NL-3	M	M	M	M	M		-	-	-	+	-	H	Heterozygous (1)
Sanilac x Poncho	PS20-006-1	F2	- / - / H / H / H	US-4	NS	NS	NS	NS	NS		-	-	-	+	-	+	Homozygous
Sanilac x Poncho	PS20-006-1	F2	- / - / H / H / H	US-4	M	M	M	M	M		-	-	-	H	-	+	Heterozygous (1)
Sanilac x Poncho	PS20-006-1	F2	- / - / H / H / H	US-4	NS	NS	NS	NS	NS		-	-	-	+	-	+	Homozygous
Sanilac x Poncho	PS20-006-1	F2	- / - / H / H / H	US-4	NS	mM	dM	dM	dM		-	-	-	+	H	H	Heterozygous (2)
Sanilac x Poncho	PS20-006-1	F2	- / - / H / H / H	US-4	M	M	M	M	M		-	-	-	-	H	H	Heterozygous (2)
Sanilac x Poncho	PS20-006-1	F2	- / - / H / H / H	US-4	M	M	M	M	M		-	-	-	H	-	+	Heterozygous (1)
Sanilac x Poncho	PS20-006-1	F2	- / - / H / H / H	US-4	NS	mM	dM	dM	dM		-	-	-	H	-	+	Heterozygous (1)
Sanilac x Poncho	PS20-006-1	F2	- / - / H / H / H	US-4	NS	NS	NS	NS	NS		-	-	-	+	+	-	Homozygous
Sanilac x Poncho	PS20-006-1	F2	- / - / H / H / H	US-4	M	M	M	M	M		-	-	-	H	H	H	Heterozygous (3)
Sanilac x Poncho	PS20-006-1	F2	- / - / H / H / H	US-4	NS	NS	NS	NS	NS		-	-	-	+	-	+	Homozygous
Sanilac x Poncho	PS20-006-1	F2	- / - / H / H / H	US-4	M	M	M	M	M		-	-	-	+	H	H	Heterozygous (2)
Sanilac x Poncho	PS20-006-1	F2	- / - / H / H / H	US-4	NS	mM	dM	dM	dM		-	-	-	H	H	H	Heterozygous (3)
Sanilac x Poncho	PS20-006-1	F2	- / - / H / H / H	US-4	M	M	M	M	M		-	-	-	H	H	H	Heterozygous (3)
Sanilac x Poncho	PS20-006-1	F2	- / - / H / H / H	US-4	NS	NS	NS	NS	NS		-	-	-	+	-	+	Homozygous
Sanilac x Poncho	PS20-006-1	F2	- / - / H / H / H	US-4	M	M	M	M	M		-	-	-	-	+	-	Homozygous
Sanilac x Poncho	PS20-006-1	F2	- / - / H / H / H	US-4	M	M	M	M	M		-	-	-	H	H	H	Heterozygous (3)
Sanilac x Poncho	PS20-006-1	F2	- / - / H / H / H	US-4	M	M	M	M	M		-	-	-	+	H	H	Heterozygous (2)
Sanilac x Poncho	PS20-006-1	F2	- / - / H / H / H	US-4	NS	NS	NS	NS	NS		-	-	-	+	+	-	Homozygous
Sanilac x Poncho	PS20-006-1	F2	- / - / H / H / H	US-4	NS	mM	dM	dM	dM		-	-	-	-	H	H	Heterozygous (2)
Sanilac x Poncho	PS20-006-1	F2	- / - / H / H / H	US-4	M	M	M	M	M		-	-	-	-	-	+	Homozygous
Sanilac x Poncho	PS20-006-1	F2	- / - / H / H / H	US-4	M	M	M	M	M		-	-	-	-	-	+	Homozygous
Sanilac x Poncho	PS20-006-1	F2	- / - / H / H / H	US-4	M	M	M	M	M		-	-	-	H	-	+	Heterozygous (1)
Sanilac x Poncho	PS20-006-1	F2	- / - / H / H / H	US-4	M	M	M	M	M		-	-	-	H	-	+	Heterozygous (1)
Sanilac x Poncho	PS20-006-1	F2	- / - / H / H / H	US-4	NS	dM	dM	dM	dM		-	-	-	H	-	+	Heterozygous (1)
Sanilac x Poncho	PS20-006-1	F2	- / - / H / H / H	US-4	M	M	M	M	M		-	-	-	H	+	-	Heterozygous (1)
Sanilac x Poncho	PS20-006-1	F2	- / - / H / H / H	US-4	M	M	M	M	M		-	-	-	H	-	+	Heterozygous (1)
Sanilac x Poncho	PS20-006-1	F2	- / - / H / H / H	US-4	NS	dM	dM	dM	dM		-	-	-	-	H	H	Heterozygous (2)
Sanilac x Poncho	PS20-006-1	F2	- / - / H / H / H	US-4	M	M	M	M	M		-	-	-	H	+	-	Heterozygous (1)
Sanilac x Poncho	PS20-006-1	F2	- / - / H / H / H	US-4	NS	dM	dM	dM	dM		-	-	-	H	-	+	Heterozygous (1)
Sanilac x Poncho	PS20-006-1	F2	- / - / H / H / H	US-4	M	M	M	M	M		-	-	-	H	-	+	Heterozygous (1)
Sanilac x Poncho	PS20-006-1	F2	- / - / H / H / H	US-4	M	M	M	M	M		-	-	-	H	+	-	Heterozygous (1)
Sanilac x Poncho	PS20-006-1	F2	- / - / H / H / H	US-4	M	M	M	M	M		-	-	-	-	-	+	Homozygous
Sanilac x Poncho	PS20-006-1	F2	- / - / H / H / H	US-4	M	M	M	M	M		-	-	-	H	H	H	Heterozygous (3)
Sanilac x Poncho	PS20-006-1	F2	- / - / H / H / H	US-4	M	M	M	M	M		-	-	-	H	-	+	Heterozygous (1)
Sanilac x Poncho	PS20-006-1	F2	- / - / H / H / H	US-4	M	M	M	M	M		-	-	-	H	+	-	Heterozygous (1)
Sanilac x Poncho	PS20-006-1	F2	- / - / H / H / H	US-4	NS	NS	NS	NS	NS		-	-	-	+	-	+	Homozygous
Sanilac x Poncho	PS20-006-1	F2	- / - / H / H / H	US-4	M	M	M	M	M		-	-	-	-	-	+	Homozygous
Sanilac x Poncho	PS20-006-1	F2	- / - / H / H / H	US-4	NS	NS	NS	NS	NS		-	-	-	+	-	+	Homozygous
Sanilac x Poncho	PS20-004-2	F2	- / - / H / H / H	US-6	M	M	M	M	M		-	-	-	-	H	H	Heterozygous (2)
Sanilac x Poncho	PS20-004-2	F2	- / - / H / H / H	US-6	M	M	M	M	M		-	-	-	-	+	-	Homozygous
Sanilac x Poncho	PS20-004-2	F2	- / - / H / H / H	US-6	M	M	M	M	M		-	-	-	H	H	H	Heterozygous (3)
Sanilac x Poncho	PS20-004-2	F2	- / - / H / H / H	US-6	M	M	M	M	M		-	-	-	H	H	H	Heterozygous (3)
Sanilac x Poncho	PS20-004-2	F2	- / - / H / H / H	US-6	M	M	M	M	M		-	-	-	H	+	-	Heterozygous (1)
Sanilac x Poncho	PS20-004-2	F2	- / - / H / H / H	US-6	M	M	M	M	M		-	-	-	H	-	+	Heterozygous (1)
Sanilac x Poncho	PS20-004-2	F2	- / - / H / H / H	US-6	M	M	M	M	M		-	-	-	H	-	+	Heterozygous (1)
Sanilac x Poncho	PS20-004-2	F2	- / - / H / H / H	US-6	M	M	M	M	M		-	-	-	+	+	-	Homozygous
Sanilac x Poncho	PS20-004-2	F2	- / - / H / H / H	US-6	NS	dM	dM	dM	dM		-	-	-	H	-	+	Heterozygous (1)
Sanilac x Poncho	PS20-004-2	F2	- / - / H / H / H	US-6	NS	dM	dM	dM	dM		-	-	-	H	-	+	Heterozygous (1)
Sanilac x Poncho	PS20-004-2	F2	- / - / H / H / H	US-6	M	M	M	M	M		-	-	-	+	+	-	Homozygous
Sanilac x Poncho	PS20-004-2	F2	- / - / H / H / H	US-6	M	M	M	M	M		-	-	-	H	H	H	Heterozygous (3)
Sanilac x Poncho	PS20-004-2	F2	- / - / H / H / H	US-6	M	M	M	M	M		-	-	-	H	H	H	Heterozygous (3)
Sanilac x Poncho	PS20-004-2	F2	- / - / H / H / H	US-6	NS	NS	NS	NS	NS		-	-	-	+	-	+	Homozygous
Sanilac x Poncho	PS20-004-2	F2	- / - / H / H / H	US-6	M	M	M	M	M		-	-	-	-	-	+	Homozygous
Sanilac x Poncho	PS20-004-2	F2	- / - / H / H / H	US-6	NS	NS	dM	dM	dM		-	-	-	H	-	+	Heterozygous (1)
Sanilac x Poncho	PS20-004-2	F2	- / - / H / H / H	US-6	NS	dM	dM	dM	dM		-	-	-	+	H	H	Heterozygous (2)
Sanilac x Poncho	PS20-004-2	F2	- / - / H / H / H	US-6	M	M	M	M	M		-	-	-	-	H	H	Heterozygous (2)
Sanilac x Poncho	PS20-004-2	F2	- / - / H / H / H	US-6	M	M	M	M	M		-	-	-	-	-	+	Homozygous
Sanilac x Poncho	PS20-004-2	F2	- / - / H / H / H	US-6	M	M	M	M	M		-	-	-	H	H	H	Heterozygous (3)
Sanilac x Poncho	PS20-004-2	F2	- / - / H / H / H	US-6	M	M	M	M	M		-	-	-	H	+	-	Heterozygous (1)
Sanilac x Poncho	PS20-004-2	F2	- / - / H / H / H	US-6	M	M	M	M	M		-	-	-	H	H	H	Heterozygous (3)
Sanilac x Poncho	PS20-004-2	F2	- / - / H / H / H	US-6	M	M	M	M	M		-	-	-	H	H	H	Heterozygous (3)
Sanilac x Poncho	PS20-004-2	F2	- / - / H / H / H	US-6	M	M	M	M	M		-	-	-	+	+	-	Homozygous
Sanilac x Poncho	PS20-004-2	F2	- / - / H / H / H	US-6	M	M	M	M	M		-	-	-	-	+	-	Homozygous
Sanilac x Poncho	PS20-004-2	F2	- / - / H / H / H	US-6	M	M	M	M	M		-	-	-	-	+	-	Homozygous
Sanilac x Poncho	PS20-004-2	F2	- / - / H / H / H	US-6	NS	dM	dM	dM	dM		-	-	-	H	H	H	Heterozygous (3)
Sanilac x Poncho	PS20-004-2	F2	- / - / H / H / H	US-6	NS	NS	NS	NS	NS		-	-	-	+	-	+	Homozygous
Sanilac x Poncho	PS20-004-2	F2	- / - / H / H / H	US-6	M	M	M	M	M		-	-	-	-	H	H	Heterozygous (2)
Sanilac x Poncho	PS20-004-2	F2	- / - / H / H / H	US-6	NS	NS	NS	NS	NS		-	-	-	+	-	+	Homozygous
Sanilac x Poncho	PS20-004-2	F2	- / - / H / H / H	US-6	M	M	M	M	M		-	-	-	H	H	H	Heterozygous (3)
Sanilac x Poncho	PS20-004-2	F2	- / - / H / H / H	US-6	M	M	M	M	M		-	-	-	H	H	H	Heterozygous (3)
Sanilac x Poncho	PS20-004-2	F2	- / - / H / H / H	US-6	NS	NS	NS	NS	NS		-	-	-	+	-	+	Homozygous
Sanilac x Poncho	PS20-004-2	F2	- / - / H / H / H	US-6	NS	NS	NS	NS	NS		-	-	-	+	-	+	Homozygous
Sanilac x Poncho	PS20-004-2	F2	- / - / H / H / H	US-6	M	M	M	M	M		-	-	-	-	H	H	Heterozygous (2)
Sanilac x Poncho	PS20-004-2	F2	- / - / H / H / H	US-6	M	M	M	M	M		-	-	-	-	H	H	Heterozygous (2)
Sanilac x Poncho	PS20-004-2	F2	- / - / H / H / H	US-6	M	M	M	M	M		-	-	-	-	-	+	Homozygous
Sanilac x Poncho	PS20-004-2	F2	- / - / H / H / H	US-6	M	M	M	M	M		-	-	-	H	-	+	Heterozygous (1)
Sanilac x Poncho	PS20-004-2	F2	- / - / H / H / H	US-6	M	M	M	M	M		-	-	-	-	H	H	Heterozygous (2)
Sanilac x Poncho	PS20-004-2	F2	- / - / H / H / H	US-6	M	M	M	M	M		-	-	-	H	H	H	Heterozygous (3)
Sanilac x Poncho	PS20-004-2	F2	- / - / H / H / H	US-6	M	M	M	M	M		-	-	-	H	+	-	Heterozygous (1)
Gloria X NW-410	PS17-112-1	F2:3	- / - / H / H / +	NL-3	M	M	M	M	M		-	-	+	-	-	+	Homozygous
Gloria X NW-410	PS17-112-1	F2:3	- / - / H / H / +	NL-3	NS	NS	NS	NS	NS		-	-	+	-	+	-	Homozygous
Gloria X NW-410	PS17-112-1	F2:3	- / - / H / H / +	NL-3	M	M	M	M	M		-	-	+	-	H	H	Heterozygous (2)
Gloria X NW-410	PS17-112-1	F2:3	- / - / H / H / +	NL-3	NS	NS	NS	NS	NS		-	-	+	-	+	-	Homozygous
Gloria X NW-410	PS17-112-1	F2:3	- / - / H / H / +	NL-3	M	M	M	M	M		-	-	+	-	H	H	Heterozygous (2)
Gloria X NW-410	PS17-112-1	F2:3	- / - / H / H / +	NL-3	M	M	M	M	M		-	-	+	-	-	+	Homozygous
Gloria X NW-410	PS17-112-1	F2:3	- / - / H / H / +	NL-3	M	M	M	M	M		-	-	+	-	H	H	Heterozygous (2)
Gloria X NW-410	PS17-112-1	F2:3	- / - / H / H / +	NL-3	M	M	M	M	M		-	-	+	-	-	+	Homozygous
Gloria X NW-410	PS17-112-1	F2:3	- / - / H / H / +	NL-3	M	M	M	M	M		-	-	+	-	-	+	Homozygous
Gloria X NW-410	PS17-112-1	F2:3	- / - / H / H / +	NL-3	M	M	M	M	M		-	-	+	-	-	+	Homozygous
Gloria X NW-410	PS17-112-1	F2:3	- / - / H / H / +	NL-3	NS	NS	NS	NS	NS		-	-	+	-	+	-	Homozygous
Gloria X NW-410	PS17-112-1	F2:3	- / - / H / H / +	NL-3	M	M	M	M	M		-	-	+	-	H	H	Heterozygous (2)
Gloria X NW-410	PS17-112-1	F2:3	- / - / H / H / +	NL-3	M	M	M	M	M		-	-	+	-	H	H	Heterozygous (2)
Gloria X NW-410	PS17-112-1	F2:3	- / - / H / H / +	NL-3	NS	NS	NS	NS	NS		-	-	+	-	+	-	Homozygous
Gloria X NW-410	PS17-112-1	F2:3	- / - / H / H / +	NL-3	M	M	M	M	M		-	-	+	-	H	H	Heterozygous (2)
Gloria X NW-410	PS17-112-1	F2:3	- / - / H / H / +	NL-3	M	M	M	M	M		-	-	+	-	H	H	Heterozygous (2)
Gloria X NW-410	PS17-112-1	F2:3	- / - / H / H / +	NL-3	NS	NS	NS	NS	NS		-	-	+	-	+	H	Heterozygous (1)
Gloria X NW-410	PS17-112-1	F2:3	- / - / H / H / +	NL-3	M	M	M	M	M		-	-	+	-	H	H	Heterozygous (2)
Gloria X NW-410	PS17-112-1	F2:3	- / - / H / H / +	NL-3	NS	NS	NS	NS	NS		-	-	+	-	+	-	Homozygous
Gloria X NW-410	PS17-112-1	F2:3	- / - / H / H / +	NL-3	M	M	M	M	M		-	-	+	-	-	+	Homozygous
Gloria X NW-410	PS17-112-1	F2:3	- / - / H / H / +	NL-3	M	M	M	M	M		-	-	+	-	H	H	Heterozygous (2)
Gloria X NW-410	PS17-112-2	F2:3	- / - / + / - / +	NL-3	NS	NS	NS	NS	NS		-	-	+	-	+	-	Homozygous
Gloria X NW-410	PS17-112-2	F2:3	- / - / + / - / +	NL-3	NS	NS	NS	NS	NS		-	-	+	-	+	-	Homozygous
Gloria X NW-410	PS17-112-2	F2:3	- / - / + / - / +	NL-3	NS	NS	NS	NS	NS		-	-	+	-	+	-	Homozygous
Gloria X NW-410	PS17-112-2	F2:3	- / - / + / - / +	NL-3	NS	NS	NS	NS	NS		-	-	+	-	+	-	Homozygous
Gloria X NW-410	PS17-112-2	F2:3	- / - / + / - / +	NL-3	NS	NS	NS	NS	NS		-	-	+	-	+	-	Homozygous
Gloria X NW-410	PS17-112-2	F2:3	- / - / + / - / +	NL-3	NS	NS	NS	NS	NS		-	-	+	-	+	-	Homozygous
Gloria X NW-410	PS17-112-2	F2:3	- / - / + / - / +	NL-3	NS	NS	NS	NS	NS		-	-	+	-	+	-	Homozygous
Gloria X NW-410	PS17-112-2	F2:3	- / - / + / - / +	NL-3	NS	NS	NS	NS	NS		-	-	+	-	+	-	Homozygous
Gloria X NW-410	PS17-112-2	F2:3	- / - / + / - / +	NL-3	NS	NS	NS	NS	NS		-	-	+	-	+	-	Homozygous
Gloria X NW-410	PS17-112-2	F2:3	- / - / + / - / +	NL-3	NS	NS	NS	NS	NS		-	-	+	-	+	-	Homozygous
Gloria X NW-410	PS17-112-2	F2:3	- / - / + / - / +	NL-3	NS	NS	NS	NS	NS		-	-	+	-	+	-	Homozygous
Gloria X NW-410	PS17-112-2	F2:3	- / - / + / - / +	NL-3	NS	NS	NS	NS	NS		-	-	+	-	+	-	Homozygous
Gloria X NW-410	PS17-112-2	F2:3	- / - / + / - / +	NL-3	NS	NS	NS	NS	NS		-	-	+	-	+	-	Homozygous
Gloria X NW-410	PS17-112-2	F2:3	- / - / + / - / +	NL-3	NS	NS	NS	NS	NS		-	-	+	-	+	-	Homozygous
Gloria X NW-410	PS17-112-2	F2:3	- / - / + / - / +	NL-3	NS	NS	NS	NS	NS		-	-	+	-	+	-	Homozygous
Gloria X NW-410	PS17-112-2	F2:3	- / - / + / - / +	NL-3	NS	NS	NS	NS	NS		-	-	+	-	+	-	Homozygous
Gloria X NW-410	PS17-112-2	F2:3	- / - / + / - / +	NL-3	NS	NS	NS	NS	NS		-	-	+	-	+	-	Homozygous
Gloria X NW-410	PS17-112-2	F2:3	- / - / + / - / +	NL-3	NS	NS	NS	NS	NS		-	-	+	-	+	-	Homozygous
Gloria X NW-410	PS17-112-2	F2:3	- / - / + / - / +	NL-3	NS	NS	NS	NS	NS		-	-	+	-	+	-	Homozygous
Gloria X NW-410	PS17-112-2	F2:3	- / - / + / - / +	NL-3	NS	NS	NS	NS	NS		-	-	+	-	+	-	Homozygous
Gloria X NW-410	PS17-112-2	F2:3	- / - / + / - / +	NL-3	NS	NS	NS	NS	NS		-	-	+	-	+	-	Homozygous
Gloria X NW-410	PS17-112-3	F2:3	- / - / - / + / +	NL-3	M	M	M	M	M		-	-	+	-	-	+	Homozygous
Gloria X NW-410	PS17-112-3	F2:3	- / - / - / + / +	NL-3	M	M	M	M	M		-	-	+	-	-	+	Homozygous
Gloria X NW-410	PS17-112-3	F2:3	- / - / - / + / +	NL-3	M	M	M	M	M		-	-	+	-	-	+	Homozygous
Gloria X NW-410	PS17-112-3	F2:3	- / - / - / + / +	NL-3	M	M	M	M	M		-	-	+	-	-	+	Homozygous
Gloria X NW-410	PS17-112-3	F2:3	- / - / - / + / +	NL-3	M	M	M	M	M		-	-	+	-	-	+	Homozygous
Gloria X NW-410	PS17-112-3	F2:3	- / - / - / + / +	NL-3	M	M	M	M	M		-	-	+	-	-	+	Homozygous
Gloria X NW-410	PS17-112-3	F2:3	- / - / - / + / +	NL-3	M	M	M	M	M		-	-	+	-	-	+	Homozygous
Gloria X NW-410	PS17-112-3	F2:3	- / - / - / + / +	NL-3	M	M	M	M	M		-	-	+	-	-	+	Homozygous
Gloria X NW-410	PS17-112-3	F2:3	- / - / - / + / +	NL-3	M	M	M	M	M		-	-	+	-	-	+	Homozygous
Gloria X NW-410	PS17-112-3	F2:3	- / - / - / + / +	NL-3	M	M	M	M	M		-	-	+	-	-	+	Homozygous
Gloria X NW-410	PS17-112-3	F2:3	- / - / - / + / +	NL-3	M	M	M	M	M		-	-	+	-	-	+	Homozygous
Gloria X NW-410	PS17-112-3	F2:3	- / - / - / + / +	NL-3	M	M	M	M	M		-	-	+	-	-	+	Homozygous
Gloria X NW-410	PS17-112-3	F2:3	- / - / - / + / +	NL-3	M	M	M	M	M		-	-	+	-	-	+	Homozygous
Gloria X NW-410	PS17-112-3	F2:3	- / - / - / + / +	NL-3	M	M	M	M	M		-	-	+	-	-	+	Homozygous
Gloria X NW-410	PS17-112-3	F2:3	- / - / - / + / +	NL-3	M	M	M	M	M		-	-	+	-	-	+	Homozygous
Gloria X NW-410	PS17-112-3	F2:3	- / - / - / + / +	NL-3	M	M	M	M	M		-	-	+	-	-	+	Homozygous
Gloria X NW-410	PS17-112-3	F2:3	- / - / - / + / +	NL-3	M	M	M	M	M		-	-	+	-	-	+	Homozygous
Gloria X NW-410	PS17-112-3	F2:3	- / - / - / + / +	NL-3	M	M	M	M	M		-	-	+	-	-	+	Homozygous
Gloria X NW-410	PS17-112-3	F2:3	- / - / - / + / +	NL-3	M	M	M	M	M		-	-	+	-	-	+	Homozygous
Gloria X NW-410	PS17-112-3	F2:3	- / - / - / + / +	NL-3	M	M	M	M	M		-	-	+	-	-	+	Homozygous
Gloria X NW-410	PS17-112-3	F2:3	- / - / - / + / +	NL-3	M	M	M	M	M		-	-	+	-	-	+	Homozygous
Gloria X NW-410	PS17-112-4	F2:3	- / - / + / - / +	NL-3	NS	NS	NS	NS	NS		-	-	+	-	+	-	Homozygous
Gloria X NW-410	PS17-112-4	F2:3	- / - / + / - / +	NL-3	NS	NS	NS	NS	NS		-	-	+	-	+	-	Homozygous
Gloria X NW-410	PS17-112-4	F2:3	- / - / + / - / +	NL-3	NS	NS	NS	NS	NS		-	-	+	-	+	-	Homozygous
Gloria X NW-410	PS17-112-4	F2:3	- / - / + / - / +	NL-3	NS	NS	NS	NS	NS		-	-	+	-	+	-	Homozygous
Gloria X NW-410	PS17-112-4	F2:3	- / - / + / - / +	NL-3	NS	NS	NS	NS	NS		-	-	+	-	+	-	Homozygous
Gloria X NW-410	PS17-112-4	F2:3	- / - / + / - / +	NL-3	NS	NS	NS	NS	NS		-	-	+	-	+	-	Homozygous
Gloria X NW-410	PS17-112-4	F2:3	- / - / + / - / +	NL-3	NS	NS	NS	NS	NS		-	-	+	-	+	-	Homozygous
Gloria X NW-410	PS17-112-4	F2:3	- / - / + / - / +	NL-3	NS	NS	NS	NS	NS		-	-	+	-	+	-	Homozygous
Gloria X NW-410	PS17-112-4	F2:3	- / - / + / - / +	NL-3	NS	NS	NS	NS	NS		-	-	+	-	+	-	Homozygous
Gloria X NW-410	PS17-112-4	F2:3	- / - / + / - / +	NL-3	NS	NS	NS	NS	NS		-	-	+	-	+	-	Homozygous
Gloria X NW-410	PS17-112-4	F2:3	- / - / + / - / +	NL-3	NS	NS	NS	NS	NS		-	-	+	-	+	-	Homozygous
Gloria X NW-410	PS17-112-4	F2:3	- / - / + / - / +	NL-3	NS	NS	NS	NS	NS		-	-	+	-	+	-	Homozygous
Gloria X NW-410	PS17-112-4	F2:3	- / - / + / - / +	NL-3	NS	NS	NS	NS	NS		-	-	+	-	+	-	Homozygous
Gloria X NW-410	PS17-112-4	F2:3	- / - / + / - / +	NL-3	NS	NS	NS	NS	NS		-	-	+	-	+	-	Homozygous
Gloria X NW-410	PS17-112-15	F2:3	- / - / + / - / +	NL-3	NS	NS	NS	NS	NS		-	-	+	-	+	-	Homozygous
Gloria X NW-410	PS17-112-15	F2:3	- / - / + / - / +	NL-3	NS	NS	NS	NS	NS		-	-	+	-	+	-	Homozygous
Gloria X NW-410	PS17-112-15	F2:3	- / - / + / - / +	NL-3	NS	NS	NS	NS	NS		-	-	+	-	+	-	Homozygous
Gloria X NW-410	PS17-112-15	F2:3	- / - / + / - / +	NL-3	NS	NS	NS	NS	NS		-	-	+	-	+	-	Homozygous
Gloria X NW-410	PS17-112-15	F2:3	- / - / + / - / +	NL-3	NS	NS	NS	NS	NS		-	-	+	-	+	-	Homozygous
Gloria X NW-410	PS17-112-15	F2:3	- / - / + / - / +	NL-3	NS	NS	NS	NS	NS		-	-	+	-	+	-	Homozygous
Gloria X NW-410	PS17-112-15	F2:3	- / - / + / - / +	NL-3	NS	NS	NS	NS	NS		-	-	+	-	+	-	Homozygous
Gloria X NW-410	PS17-112-15	F2:3	- / - / + / - / +	NL-3	NS	NS	NS	NS	NS		-	-	+	-	+	-	Homozygous
Gloria X NW-410	PS17-112-15	F2:3	- / - / + / - / +	NL-3	NS	NS	NS	NS	NS		-	-	+	-	+	-	Homozygous
Gloria X NW-410	PS17-112-15	F2:3	- / - / + / - / +	NL-3	NS	NS	NS	NS	NS		-	-	+	-	+	-	Homozygous
Gloria X NW-410	PS17-112-15	F2:3	- / - / + / - / +	NL-3	NS	NS	NS	NS	NS		-	-	+	-	+	-	Homozygous
Gloria X NW-410	PS17-112-15	F2:3	- / - / + / - / +	NL-3	NS	NS	NS	NS	NS		-	-	+	-	+	-	Homozygous
Gloria X NW-410	PS17-112-15	F2:3	- / - / + / - / +	NL-3	NS	NS	NS	NS	NS		-	-	+	-	+	-	Homozygous
Gloria X NW-410	PS17-112-15	F2:3	- / - / + / - / +	NL-3	NS	NS	NS	NS	NS		-	-	+	-	+	-	Homozygous
Gloria X NW-410	PS17-112-15	F2:3	- / - / + / - / +	NL-3	NS	NS	NS	NS	NS		-	-	+	-	+	-	Homozygous
Gloria X NW-410	PS17-112-15	F2:3	- / - / + / - / +	NL-3	NS	NS	NS	NS	NS		-	-	+	-	+	-	Homozygous
Gloria X NW-410	PS17-112-15	F2:3	- / - / + / - / +	NL-3	NS	NS	NS	NS	NS		-	-	+	-	+	-	Homozygous
Gloria X NW-410	PS17-112-25	F2:3	- / - / H / H / +	NL-3	M	M	M	M	M		-	-	+	-	-	+	Homozygous
Gloria X NW-410	PS17-112-25	F2:3	- / - / H / H / +	NL-3	NS	NS	NS	NS	NS		-	-	+	-	+	-	Homozygous
Gloria X NW-410	PS17-112-25	F2:3	- / - / H / H / +	NL-3	NS	NS	NS	NS	NS		-	-	+	-	+	-	Homozygous
Gloria X NW-410	PS17-112-25	F2:3	- / - / H / H / +	NL-3	NS	dM	dM	dM	dM		-	-	+	-	H	H	Heterozygous (2)
Gloria X NW-410	PS17-112-25	F2:3	- / - / H / H / +	NL-3	NS	mM	dM	dM	dM		-	-	+	-	H	H	Heterozygous (2)
Gloria X NW-410	PS17-112-25	F2:3	- / - / H / H / +	NL-3	NS	mM	dM	dM	dM		-	-	+	-	H	H	Heterozygous (2)
Gloria X NW-410	PS17-112-25	F2:3	- / - / H / H / +	NL-3	M	M	M	M	M		-	-	+	-	-	+	Homozygous
Gloria X NW-410	PS17-112-25	F2:3	- / - / H / H / +	NL-3	NS	mM	dM	dM	dM		-	-	+	-	H	H	Heterozygous (2)
Gloria X NW-410	PS17-112-25	F2:3	- / - / H / H / +	NL-3	NS	mM	dM	dM	dM		-	-	+	-	H	H	Heterozygous (2)
Gloria X NW-410	PS17-112-25	F2:3	- / - / H / H / +	NL-3	M	M	M	M	M		-	-	+	-	-	+	Homozygous
Gloria X NW-410	PS17-112-25	F2:3	- / - / H / H / +	NL-3	M	M	M	M	M		-	-	+	-	-	+	Homozygous
Gloria X NW-410	PS17-112-25	F2:3	- / - / H / H / +	NL-3	M	M	M	M	M		-	-	+	-	-	+	Homozygous
Gloria X NW-410	PS17-112-25	F2:3	- / - / H / H / +	NL-3	M	M	M	M	M		-	-	+	-	-	+	Homozygous
Gloria X NW-410	PS17-112-25	F2:3	- / - / H / H / +	NL-3	M	M	M	M	M		-	-	+	-	-	+	Homozygous
Gloria X NW-410	PS17-112-25	F2:3	- / - / H / H / +	NL-3	NS	NS	NS	NS	NS		-	-	+	-	+	-	Homozygous
Gloria X NW-410	PS17-112-25	F2:3	- / - / H / H / +	NL-3	NS	NS	NS	NS	NS		-	-	+	-	+	-	Homozygous
NW-63 X Gloria	PS17-121-2	F2:3	- / H / + / - / H	NL-3	NS	mM	mM	mM	mM		-	+	-	-	+	-	Homozygous
NW-63 X Gloria	PS17-121-2	F2:3	- / H / + / - / H	NL-3	NS	mM	mM	mM	mM		-	+	-	-	+	-	Homozygous
NW-63 X Gloria	PS17-121-2	F2:3	- / H / + / - / H	NL-3	NS	mM	mM	mM	dM		-	H	-	-	+	-	Heterozygous (1)
NW-63 X Gloria	PS17-121-2	F2:3	- / H / + / - / H	NL-3	NS	mM	mM	mM	dM		-	H	H	-	+	-	Heterozygous (2)
NW-63 X Gloria	PS17-121-2	F2:3	- / H / + / - / H	NL-3	NS	mM	mM	mM	dM		-	H	H	-	+	-	Heterozygous (2)
NW-63 X Gloria	PS17-121-2	F2:3	- / H / + / - / H	NL-3	NS	NS	NS	NS	NS		-	H	+	-	+	-	Heterozygous (1)
NW-63 X Gloria	PS17-121-2	F2:3	- / H / + / - / H	NL-3	NS	mM	mM	mM	mM		-	+	-	-	+	-	Homozygous
NW-63 X Gloria	PS17-121-2	F2:3	- / H / + / - / H	NL-3	NS	NS	NS	NS	NS		-	-	+	-	+	-	Homozygous
NW-63 X Gloria	PS17-121-2	F2:3	- / H / + / - / H	NL-3	NS	mM	mM	mM	dM		-	H	-	-	+	-	Heterozygous (1)
NW-63 X Gloria	PS17-121-2	F2:3	- / H / + / - / H	NL-3	NS	NS	NS	NS	NS		-	-	+	-	+	-	Homozygous
NW-63 X Gloria	PS17-121-2	F2:3	- / H / + / - / H	NL-3	NS	mM	mM	mM	mM		-	+	H	-	+	-	Heterozygous (1)
NW-63 X Gloria	PS17-121-2	F2:3	- / H / + / - / H	NL-3	NS	mM	mM	mM	dM		-	H	H	-	+	-	Heterozygous (2)
NW-63 X Gloria	PS17-121-2	F2:3	- / H / + / - / H	NL-3	NS	mM	mM	mM	mM		-	+	H	-	+	-	Heterozygous (1)
NW-63 X Gloria	PS17-121-2	F2:3	- / H / + / - / H	NL-3	NS	mM	mM	mM	dM		-	H	-	-	+	-	Heterozygous (1)
NW-63 X Gloria	PS17-121-2	F2:3	- / H / + / - / H	NL-3	NS	mM	mM	mM	mM		-	+	-	-	+	-	Homozygous
NW-63 X Gloria	PS17-121-2	F2:3	- / H / + / - / H	NL-3	M	M	M	M	M		-	-	H	-	+	-	Heterozygous (1)
NW-63 X Gloria	PS17-121-2	F2:3	- / H / + / - / H	NL-3	NS	mM	mM	mM	dM		-	H	-	-	+	-	Heterozygous (1)
NW-63 X Gloria	PS17-121-2	F2:3	- / H / + / - / H	NL-3	NS	mM	dM	dM	dM		-	-	H	-	+	-	Heterozygous (1)
NW-63 X Gloria	PS17-121-2	F2:3	- / H / + / - / H	NL-3	NS	NS	NS	NS	NS		-	+	+	-	+	-	Homozygous
NW-63 X Gloria	PS17-121-3	F2:3	- / H / + / - / H	NL-3	NS	mM	mM	mM	mM		-	+	-	-	+	-	Homozygous
NW-63 X Gloria	PS17-121-3	F2:3	- / H / + / - / H	NL-3	NS	mM	mM	mM	mM		-	+	-	-	+	-	Homozygous
NW-63 X Gloria	PS17-121-3	F2:3	- / H / + / - / H	NL-3	NS	dM	dM	dM	dM		-	-	H	-	+	-	Heterozygous (1)
NW-63 X Gloria	PS17-121-3	F2:3	- / H / + / - / H	NL-3	NS	dM	dM	dM	dM		-	-	H	-	+	-	Heterozygous (1)
NW-63 X Gloria	PS17-121-3	F2:3	- / H / + / - / H	NL-3	NS	dM	dM	dM	dM		-	-	H	-	+	-	Heterozygous (1)
NW-63 X Gloria	PS17-121-3	F2:3	- / H / + / - / H	NL-3	NS	NS	NS	dM	dM		-	H	-	-	+	-	Heterozygous (1)
NW-63 X Gloria	PS17-121-3	F2:3	- / H / + / - / H	NL-3	NS	NS	NS	dM	dM		-	H	H	-	+	-	Heterozygous (2)
NW-63 X Gloria	PS17-121-3	F2:3	- / H / + / - / H	NL-3	NS	NS	NS	dM	dM		-	H	H	-	+	-	Heterozygous (2)
NW-63 X Gloria	PS17-121-3	F2:3	- / H / + / - / H	NL-3	NS	mM	mM	mM	mM		-	+	H	-	+	-	Heterozygous (1)
NW-63 X Gloria	PS17-121-3	F2:3	- / H / + / - / H	NL-3	NS	NS	NS	NS	NS		-	-	+	-	+	-	Homozygous
NW-63 X Gloria	PS17-121-3	F2:3	- / H / + / - / H	NL-3	NS	NS	NS	NS	NS		-	-	+	-	+	-	Homozygous
NW-63 X Gloria	PS17-121-3	F2:3	- / H / + / - / H	NL-3	NS	NS	NS	dM	dM		-	H	H	-	+	-	Heterozygous (2)
NW-63 X Gloria	PS17-121-3	F2:3	- / H / + / - / H	NL-3	NS	NS	NS	dM	dM		-	H	-	-	+	-	Heterozygous (1)
NW-63 X Gloria	PS17-121-3	F2:3	- / H / + / - / H	NL-3	NS	NS	NS	dM	dM		-	H	H	-	+	-	Heterozygous (2)
NW-63 X Gloria	PS17-121-3	F2:3	- / H / + / - / H	NL-3	NS	NS	NS	NS	NS		-	H	+	-	+	-	Heterozygous (1)
NW-63 X Gloria	PS17-121-3	F2:3	- / H / + / - / H	NL-3	NS	NS	NS	dM	dM		-	H	-	-	+	-	Heterozygous (1)
NW-63 X Gloria	PS17-121-3	F2:3	- / H / + / - / H	NL-3	NS	mM	mM	mM	mM		-	+	H	-	+	-	Heterozygous (1)
NW-63 X Gloria	PS17-121-3	F2:3	- / H / + / - / H	NL-3	NS	NS	dM	dM	dM		-	-	H	-	+	-	Heterozygous (1)
NW-63 X Gloria	PS17-121-3	F2:3	- / H / + / - / H	NL-3	NS	NS	NS	NS	NS		-	-	+	-	+	-	Homozygous
NW-63 X Gloria	PS17-121-3	F2:3	- / H / + / - / H	NL-3	NS	NS	NS	dM	dM		-	H	H	-	+	-	Heterozygous (2)
NW-63 X Gloria	PS17-121-6	F2:3	- / H / + / - / +	NL-3	NS	NS	NS	NS	NS		-	-	+	-	+	-	Homozygous
NW-63 X Gloria	PS17-121-6	F2:3	- / H / + / - / +	NL-3	NS	NS	NS	NS	NS		-	H	+	-	+	-	Heterozygous (1)
NW-63 X Gloria	PS17-121-6	F2:3	- / H / + / - / +	NL-3	NS	NS	NS	NS	NS		-	H	+	-	+	-	Heterozygous (1)
NW-63 X Gloria	PS17-121-6	F2:3	- / H / + / - / +	NL-3	NS	NS	NS	NS	NS		-	H	+	-	+	-	Heterozygous (1)
NW-63 X Gloria	PS17-121-6	F2:3	- / H / + / - / +	NL-3	NS	NS	NS	NS	NS		-	+	+	-	+	-	Homozygous
NW-63 X Gloria	PS17-121-6	F2:3	- / H / + / - / +	NL-3	NS	NS	NS	NS	NS		-	H	+	-	+	-	Heterozygous (1)
NW-63 X Gloria	PS17-121-6	F2:3	- / H / + / - / +	NL-3	NS	NS	NS	NS	NS		-	H	+	-	+	-	Heterozygous (1)
NW-63 X Gloria	PS17-121-6	F2:3	- / H / + / - / +	NL-3	NS	NS	NS	NS	NS		-	H	+	-	+	-	Heterozygous (1)
NW-63 X Gloria	PS17-121-6	F2:3	- / H / + / - / +	NL-3	NS	NS	NS	NS	NS		-	-	+	-	+	-	Homozygous
NW-63 X Gloria	PS17-121-6	F2:3	- / H / + / - / +	NL-3	NS	NS	NS	NS	NS		-	H	+	-	+	-	Heterozygous (1)
NW-63 X Gloria	PS17-121-6	F2:3	- / H / + / - / +	NL-3	NS	NS	NS	NS	NS		-	H	+	-	+	-	Heterozygous (1)
NW-63 X Gloria	PS17-121-6	F2:3	- / H / + / - / +	NL-3	NS	NS	NS	NS	NS		-	H	+	-	+	-	Heterozygous (1)
NW-63 X Gloria	PS17-121-6	F2:3	- / H / + / - / +	NL-3	NS	NS	NS	NS	NS		-	-	+	-	+	-	Homozygous
NW-63 X Gloria	PS17-121-6	F2:3	- / H / + / - / +	NL-3	NS	NS	NS	NS	NS		-	+	+	-	+	-	Homozygous
NW-63 X Gloria	PS17-121-6	F2:3	- / H / + / - / +	NL-3	NS	NS	NS	NS	NS		-	+	+	-	+	-	Homozygous
NW-63 X Gloria	PS17-121-6	F2:3	- / H / + / - / +	NL-3	NS	NS	NS	NS	NS		-	H	+	-	+	-	Heterozygous (1)
NW-63 X Gloria	PS17-121-6	F2:3	- / H / + / - / +	NL-3	NS	NS	NS	NS	NS		-	-	+	-	+	-	Homozygous
NW-63 X Gloria	PS17-121-6	F2:3	- / H / + / - / +	NL-3	NS	NS	NS	NS	NS		-	H	+	-	+	-	Heterozygous (1)
NW-63 X Gloria	PS17-121-6	F2:3	- / H / + / - / +	NL-3	NS	NS	NS	NS	NS		-	H	+	-	+	-	Heterozygous (1)
NW-63 X Gloria	PS17-121-6	F2:3	- / H / + / - / +	NL-3	NS	NS	NS	NS	NS		-	-	+	-	+	-	Homozygous
NW-63 X Gloria	PS17-121-6	F2:3	- / H / + / - / +	NL-3	NS	NS	NS	NS	NS		-	-	+	-	+	-	Homozygous
NW-63 X UI-114	PS17-123-1	F2:3	- / + / H / H / -	NL-3	NS	mM	mM	mM	mM		-	+	-	-	+	-	Homozygous
NW-63 X UI-114	PS17-123-1	F2:3	- / + / H / H / -	NL-3	M	M	M	M	M		-	+	-	-	-	+	Homozygous
NW-63 X UI-114	PS17-123-1	F2:3	- / + / H / H / -	NL-3	NS	mM	mM	mM	mM		-	+	-	-	+	-	Homozygous
NW-63 X UI-114	PS17-123-1	F2:3	- / + / H / H / -	NL-3	M	M	M	M	M		-	+	-	-	H	H	Heterozygous (2)
NW-63 X UI-114	PS17-123-1	F2:3	- / + / H / H / -	NL-3	NS	mM	mM	mM	mM		-	+	-	-	+	-	Homozygous
NW-63 X UI-114	PS17-123-1	F2:3	- / + / H / H / -	NL-3	M	M	M	M	M		-	+	-	-	-	+	Homozygous
NW-63 X UI-114	PS17-123-1	F2:3	- / + / H / H / -	NL-3	M	M	M	M	M		-	+	-	-	-	+	Homozygous
NW-63 X UI-114	PS17-123-1	F2:3	- / + / H / H / -	NL-3	NS	dM	dM	dM	dM		-	+	-	-	H	H	Heterozygous (2)
NW-63 X UI-114	PS17-123-1	F2:3	- / + / H / H / -	NL-3	NS	dM	dM	dM	dM		-	+	-	-	H	H	Heterozygous (2)
NW-63 X UI-114	PS17-123-1	F2:3	- / + / H / H / -	NL-3	M	M	M	M	M		-	+	-	-	-	+	Homozygous
NW-63 X UI-114	PS17-123-1	F2:3	- / + / H / H / -	NL-3	NS	dM	dM	dM	dM		-	+	-	-	H	H	Heterozygous (2)
NW-63 X UI-114	PS17-123-1	F2:3	- / + / H / H / -	NL-3	NS	dM	dM	dM	dM		-	+	-	-	H	H	Heterozygous (2)
NW-63 X UI-114	PS17-123-1	F2:3	- / + / H / H / -	NL-3	M	M	M	M	M		-	+	-	-	H	H	Heterozygous (2)
NW-63 X UI-114	PS17-123-1	F2:3	- / + / H / H / -	NL-3	M	M	M	M	M		-	+	-	-	H	H	Heterozygous (2)
NW-63 X UI-114	PS17-123-1	F2:3	- / + / H / H / -	NL-3	NS	mM	mM	mM	mM		-	+	-	-	+	-	Homozygous
NW-63 X UI-114	PS17-123-1	F2:3	- / + / H / H / -	NL-3	M	M	M	M	M		-	+	-	-	H	H	Heterozygous (2)
NW-63 X UI-114	PS17-123-4	F2:3	- / + / H / H / -	NL-3	M	M	M	M	M		-	+	-	-	-	+	Homozygous
NW-63 X UI-114	PS17-123-4	F2:3	- / + / H / H / -	NL-3	M	M	M	M	M		-	+	-	-	H	H	Heterozygous (2)
NW-63 X UI-114	PS17-123-4	F2:3	- / + / H / H / -	NL-3	NS	mM	mM	mM	mM		-	+	-	-	+	-	Homozygous
NW-63 X UI-114	PS17-123-4	F2:3	- / + / H / H / -	NL-3	M	M	M	M	M		-	+	-	-	-	+	Homozygous
NW-63 X UI-114	PS17-123-4	F2:3	- / + / H / H / -	NL-3	NS	dM	dM	dM	dM		-	+	-	-	H	H	Heterozygous (2)
NW-63 X UI-114	PS17-123-4	F2:3	- / + / H / H / -	NL-3	NS	dM	dM	dM	dM		-	+	-	-	H	H	Heterozygous (2)
NW-63 X UI-114	PS17-123-4	F2:3	- / + / H / H / -	NL-3	M	M	M	M	M		-	+	-	-	-	+	Homozygous
NW-63 X UI-114	PS17-123-4	F2:3	- / + / H / H / -	NL-3	M	M	M	M	M		-	+	-	-	H	H	Heterozygous (2)
NW-63 X UI-114	PS17-123-4	F2:3	- / + / H / H / -	NL-3	M	M	M	M	M		-	+	-	-	H	H	Heterozygous (2)
NW-63 X UI-114	PS17-123-4	F2:3	- / + / H / H / -	NL-3	NS	mM	mM	mM	mM		-	+	-	-	+	-	Homozygous
NW-63 X UI-114	PS17-123-4	F2:3	- / + / H / H / -	NL-3	M	M	M	M	M		-	+	-	-	-	+	Homozygous
NW-63 X UI-114	PS17-123-4	F2:3	- / + / H / H / -	NL-3	M	M	M	M	M		-	+	-	-	H	H	Heterozygous (2)
NW-63 X UI-114	PS17-123-4	F2:3	- / + / H / H / -	NL-3	M	M	M	M	M		-	+	-	-	H	H	Heterozygous (2)
NW-63 X UI-114	PS17-123-4	F2:3	- / + / H / H / -	NL-3	M	M	M	M	M		-	+	-	-	H	H	Heterozygous (2)
NW-63 X UI-114	PS17-123-4	F2:3	- / + / H / H / -	NL-3	NS	mM	mM	mM	mM		-	+	-	-	+	-	Homozygous
NW-63 X UI-114	PS17-123-4	F2:3	- / + / H / H / -	NL-3	M	M	M	M	M		-	+	-	-	-	+	Homozygous
NW-63 X UI-114	PS17-123-8	F2:3	- / + / H / H / H	NL-3	NS	dM	dM	dM	dM		-	+	+	-	H	H	Heterozygous (2)
NW-63 X UI-114	PS17-123-8	F2:3	- / + / H / H / H	NL-3	M	M	M	M	M		-	+	H	-	-	+	Heterozygous (1)
NW-63 X UI-114	PS17-123-8	F2:3	- / + / H / H / H	NL-3	M	M	M	M	M		-	+	H	-	-	+	Heterozygous (1)
NW-63 X UI-114	PS17-123-8	F2:3	- / + / H / H / H	NL-3	M	M	M	M	M		-	+	+	-	-	+	Homozygous
NW-63 X UI-114	PS17-123-8	F2:3	- / + / H / H / H	NL-3	M	M	M	M	M		-	+	-	-	H	H	Heterozygous (2)
NW-63 X UI-114	PS17-123-8	F2:3	- / + / H / H / H	NL-3	M	M	M	M	M		-	+	+	-	-	+	Homozygous
NW-63 X UI-114	PS17-123-8	F2:3	- / + / H / H / H	NL-3	M	M	M	M	M		-	+	H	-	-	+	Heterozygous (1)
NW-63 X UI-114	PS17-123-8	F2:3	- / + / H / H / H	NL-3	NS	mM	mM	mM	mM		-	+	-	-	+	-	Homozygous
NW-63 X UI-114	PS17-123-8	F2:3	- / + / H / H / H	NL-3	NS	NS	NS	NS	NS		-	+	+	-	+	-	Homozygous
NW-63 X UI-114	PS17-123-8	F2:3	- / + / H / H / H	NL-3	NS	dM	dM	dM	dM		-	+	H	-	H	H	Heterozygous (3)
UI-114 X Gloria	PS17-138-1	F2:3	- / H / - / + / +	NL-3	M	M	M	M	M		-	+	+	-	-	+	Homozygous
UI-114 X Gloria	PS17-138-1	F2:3	- / H / - / + / +	NL-3	M	M	M	M	M		-	H	+	-	-	+	Heterozygous (1)
UI-114 X Gloria	PS17-138-1	F2:3	- / H / - / + / +	NL-3	M	M	M	M	M		-	+	+	-	-	+	Homozygous
UI-114 X Gloria	PS17-138-1	F2:3	- / H / - / + / +	NL-3	M	M	M	M	M		-	H	+	-	-	+	Heterozygous (1)
UI-114 X Gloria	PS17-138-1	F2:3	- / H / - / + / +	NL-3	M	M	M	M	M		-	H	+	-	-	+	Heterozygous (1)
UI-114 X Gloria	PS17-138-1	F2:3	- / H / - / + / +	NL-3	M	M	M	M	M		-	H	+	-	-	+	Heterozygous (1)
UI-114 X Gloria	PS17-138-1	F2:3	- / H / - / + / +	NL-3	M	M	M	M	M		-	-	+	-	-	+	Homozygous
UI-114 X Gloria	PS17-138-1	F2:3	- / H / - / + / +	NL-3	M	M	M	M	M		-	H	+	-	-	+	Heterozygous (1)
UI-114 X Gloria	PS17-138-1	F2:3	- / H / - / + / +	NL-3	M	M	M	M	M		-	-	+	-	-	+	Homozygous
UI-114 X Gloria	PS17-138-1	F2:3	- / H / - / + / +	NL-3	M	M	M	M	M		-	-	+	-	-	+	Homozygous
UI-114 X Gloria	PS17-138-1	F2:3	- / H / - / + / +	NL-3	M	M	M	M	M		-	H	+	-	-	+	Heterozygous (1)
UI-114 X Gloria	PS17-138-1	F2:3	- / H / - / + / +	NL-3	M	M	M	M	M		-	-	+	-	-	+	Homozygous
UI-114 X Gloria	PS17-138-1	F2:3	- / H / - / + / +	NL-3	M	M	M	M	M		-	+	+	-	-	+	Homozygous
UI-114 X Gloria	PS17-138-1	F2:3	- / H / - / + / +	NL-3	M	M	M	M	M		-	+	+	-	-	+	Homozygous
UI-114 X Gloria	PS17-138-1	F2:3	- / H / - / + / +	NL-3	M	M	M	M	M		-	H	+	-	-	+	Heterozygous (1)
UI-114 X Gloria	PS17-138-1	F2:3	- / H / - / + / +	NL-3	M	M	M	M	M		-	H	+	-	-	+	Heterozygous (1)
UI-114 X Gloria	PS17-138-1	F2:3	- / H / - / + / +	NL-3	M	M	M	M	M		-	-	+	-	-	+	Homozygous
UI-114 X Gloria	PS17-138-1	F2:3	- / H / - / + / +	NL-3	M	M	M	M	M		-	+	+	-	-	+	Homozygous
UI-114 X Gloria	PS17-138-1	F2:3	- / H / - / + / +	NL-3	M	M	M	M	M		-	+	+	-	-	+	Homozygous
UI-114 X Gloria	PS17-138-1	F2:3	- / H / - / + / +	NL-3	M	M	M	M	M		-	-	+	-	-	+	Homozygous
UI-114 X Gloria	PS17-138-1	F2:3	- / H / - / + / +	NL-3	M	M	M	M	M		-	H	+	-	-	+	Heterozygous (1)
UI-114 X Gloria	PS17-138-2	F2:3	- / H / - / + / +	NL-3	M	M	M	M	M		-	H	+	-	-	+	Heterozygous (1)
UI-114 X Gloria	PS17-138-2	F2:3	- / H / - / + / +	NL-3	M	M	M	M	M		-	+	+	-	-	+	Homozygous
UI-114 X Gloria	PS17-138-2	F2:3	- / H / - / + / +	NL-3	M	M	M	M	M		-	H	+	-	-	+	Heterozygous (1)
UI-114 X Gloria	PS17-138-2	F2:3	- / H / - / + / +	NL-3	M	M	M	M	M		-	+	+	-	-	+	Homozygous
UI-114 X Gloria	PS17-138-2	F2:3	- / H / - / + / +	NL-3	M	M	M	M	M		-	+	+	-	-	+	Homozygous
UI-114 X Gloria	PS17-138-2	F2:3	- / H / - / + / +	NL-3	M	M	M	M	M		-	+	+	-	-	+	Homozygous
UI-114 X Gloria	PS17-138-2	F2:3	- / H / - / + / +	NL-3	M	M	M	M	M		-	+	+	-	-	+	Homozygous
UI-114 X Gloria	PS17-138-2	F2:3	- / H / - / + / +	NL-3	M	M	M	M	M		-	H	+	-	-	+	Heterozygous (1)
UI-114 X Gloria	PS17-138-2	F2:3	- / H / - / + / +	NL-3	M	M	M	M	M		-	+	+	-	-	+	Homozygous
UI-114 X Gloria	PS17-138-2	F2:3	- / H / - / + / +	NL-3	M	M	M	M	M		-	-	+	-	-	+	Homozygous
UI-114 X Gloria	PS17-138-2	F2:3	- / H / - / + / +	NL-3	M	M	M	M	M		-	-	+	-	-	+	Homozygous
UI-114 X Gloria	PS17-138-2	F2:3	- / H / - / + / +	NL-3	M	M	M	M	M		-	+	+	-	-	+	Homozygous
UI-114 X Gloria	PS17-138-2	F2:3	- / H / - / + / +	NL-3	M	M	M	M	M		-	-	+	-	-	+	Homozygous
UI-114 X Gloria	PS17-138-2	F2:3	- / H / - / + / +	NL-3	M	M	M	M	M		-	H	+	-	-	+	Heterozygous (1)
UI-114 X Gloria	PS17-138-2	F2:3	- / H / - / + / +	NL-3	M	M	M	M	M		-	H	+	-	-	+	Heterozygous (1)
UI-114 X Gloria	PS17-138-2	F2:3	- / H / - / + / +	NL-3	M	M	M	M	M		-	H	+	-	-	+	Heterozygous (1)
UI-114 X Gloria	PS17-138-2	F2:3	- / H / - / + / +	NL-3	M	M	M	M	M		-	+	+	-	-	+	Homozygous
UI-114 X Gloria	PS17-138-2	F2:3	- / H / - / + / +	NL-3	M	M	M	M	M		-	H	+	-	-	+	Heterozygous (1)
UI-114 X Gloria	PS17-138-2	F2:3	- / H / - / + / +	NL-3	M	M	M	M	M		-	-	+	-	-	+	Homozygous
UI-114 X Gloria	PS17-138-2	F2:3	- / H / - / + / +	NL-3	M	M	M	M	M		-	+	+	-	-	+	Homozygous
UI-114 X Gloria	PS17-138-7	F2:3	- / + / + / - / +	NL-3	NS	NS	NS	NS	NS		-	+	+	-	+	-	Homozygous
UI-114 X Gloria	PS17-138-7	F2:3	- / + / + / - / +	NL-3	NS	NS	NS	NS	NS		-	+	+	-	+	-	Homozygous
UI-114 X Gloria	PS17-138-7	F2:3	- / + / + / - / +	NL-3	NS	NS	NS	NS	NS		-	+	+	-	+	-	Homozygous
UI-114 X Gloria	PS17-138-7	F2:3	- / + / + / - / +	NL-3	NS	NS	NS	NS	NS		-	+	+	-	+	-	Homozygous
UI-114 X Gloria	PS17-138-7	F2:3	- / + / + / - / +	NL-3	NS	NS	NS	NS	NS		-	+	+	-	+	-	Homozygous
UI-114 X Gloria	PS17-138-7	F2:3	- / + / + / - / +	NL-3	NS	NS	NS	NS	NS		-	+	+	-	+	-	Homozygous
UI-114 X Gloria	PS17-138-7	F2:3	- / + / + / - / +	NL-3	NS	NS	NS	NS	NS		-	+	+	-	+	-	Homozygous
UI-114 X Gloria	PS17-138-7	F2:3	- / + / + / - / +	NL-3	NS	NS	NS	NS	NS		-	+	+	-	+	-	Homozygous
UI-114 X Gloria	PS17-138-7	F2:3	- / + / + / - / +	NL-3	NS	NS	NS	NS	NS		-	+	+	-	+	-	Homozygous
UI-114 X Gloria	PS17-138-7	F2:3	- / + / + / - / +	NL-3	NS	NS	NS	NS	NS		-	+	+	-	+	-	Homozygous
UI-114 X Gloria	PS17-138-7	F2:3	- / + / + / - / +	NL-3	NS	NS	NS	NS	NS		-	+	+	-	+	-	Homozygous
UI-114 X Gloria	PS17-138-7	F2:3	- / + / + / - / +	NL-3	NS	NS	NS	NS	NS		-	+	+	-	+	-	Homozygous
UI-114 X Gloria	PS17-138-7	F2:3	- / + / + / - / +	NL-3	NS	NS	NS	NS	NS		-	+	+	-	+	-	Homozygous
UI-114 X Gloria	PS17-138-7	F2:3	- / + / + / - / +	NL-3	NS	NS	NS	NS	NS		-	+	+	-	+	-	Homozygous
UI-114 X Gloria	PS17-138-7	F2:3	- / + / + / - / +	NL-3	NS	NS	NS	NS	NS		-	+	+	-	+	-	Homozygous
UI-114 X Gloria	PS17-138-7	F2:3	- / + / + / - / +	NL-3	NS	NS	NS	NS	NS		-	+	+	-	+	-	Homozygous
UI-114 X Gloria	PS17-138-7	F2:3	- / + / + / - / +	NL-3	NS	NS	NS	NS	NS		-	+	+	-	+	-	Homozygous
UI-114 X Gloria	PS17-138-7	F2:3	- / + / + / - / +	NL-3	NS	NS	NS	NS	NS		-	+	+	-	+	-	Homozygous
UI-114 X Gloria	PS17-138-7	F2:3	- / + / + / - / +	NL-3	NS	NS	NS	NS	NS		-	+	+	-	+	-	Homozygous
UI-114 X Gloria	PS17-138-7	F2:3	- / + / + / - / +	NL-3	NS	NS	NS	NS	NS		-	+	+	-	+	-	Homozygous
UI-114 X Gloria	PS17-138-7	F2:3	- / + / + / - / +	NL-3	NS	NS	NS	NS	NS		-	+	+	-	+	-	Homozygous
UI-114 X Gloria	PS17-138-7	F2:3	- / + / + / - / +	NL-3	NS	NS	NS	NS	NS		-	+	+	-	+	-	Homozygous
UI-114 X Gloria	PS17-138-7	F2:3	- / + / + / - / +	NL-3	NS	NS	NS	NS	NS		-	+	+	-	+	-	Homozygous
UI-114 X Gloria	PS17-138-7	F2:3	- / + / + / - / +	NL-3	NS	NS	NS	NS	NS		-	+	+	-	+	-	Homozygous
UI-114 X Gloria	PS17-138-7	F2:3	- / + / + / - / +	NL-3	NS	NS	NS	NS	NS		-	+	+	-	+	-	Homozygous
UI-114 X Gloria	PS17-138-7	F2:3	- / + / + / - / +	NL-3	NS	NS	NS	NS	NS		-	+	+	-	+	-	Homozygous
UI-114 X Gloria	PS17-138-7	F2:3	- / + / + / - / +	NL-3	NS	NS	NS	NS	NS		-	+	+	-	+	-	Homozygous
UI-114 X Gloria	PS17-138-7	F2:3	- / + / + / - / +	NL-3	NS	NS	NS	NS	NS		-	+	+	-	+	-	Homozygous
UI-114 X Gloria	PS17-138-7	F2:3	- / + / + / - / +	NL-3	NS	NS	NS	NS	NS		-	+	+	-	+	-	Homozygous
UI-114 X Gloria	PS17-138-7	F2:3	- / + / + / - / +	NL-3	NS	NS	NS	NS	NS		-	+	+	-	+	-	Homozygous
UI-114 X Gloria	PS17-138-7	F2:3	- / + / + / - / +	NL-3	NS	NS	NS	NS	NS		-	+	+	-	+	-	Homozygous
UI-114 X Gloria	PS17-138-7	F2:3	- / + / + / - / +	NL-3	NS	NS	NS	NS	NS		-	+	+	-	+	-	Homozygous
UI-114 X Gloria	PS17-138-7	F2:3	- / + / + / - / +	NL-3	NS	NS	NS	NS	NS		-	+	+	-	+	-	Homozygous
UI-114 X Gloria	PS17-138-7	F2:3	- / + / + / - / +	NL-3	NS	NS	NS	NS	NS		-	+	+	-	+	-	Homozygous
UI-114 X Gloria	PS17-138-7	F2:3	- / + / + / - / +	NL-3	NS	NS	NS	NS	NS		-	+	+	-	+	-	Homozygous
UI-114 X Gloria	PS17-138-7	F2:3	- / + / + / - / +	NL-3	NS	NS	NS	NS	NS		-	+	+	-	+	-	Homozygous
UI-114 X Gloria	PS17-138-7	F2:3	- / + / + / - / +	NL-3	NS	NS	NS	NS	NS		-	+	+	-	+	-	Homozygous
UI-114 X Gloria	PS17-138-7	F2:3	- / + / + / - / +	NL-3	NS	NS	NS	NS	NS		-	+	+	-	+	-	Homozygous
UI-114 X Gloria	PS17-138-7	F2:3	- / + / + / - / +	NL-3	NS	NS	NS	NS	NS		-	+	+	-	+	-	Homozygous
UI-114 X Gloria	PS17-138-7	F2:3	- / + / + / - / +	NL-3	NS	NS	NS	NS	NS		-	+	+	-	+	-	Homozygous
UI-114 X Gloria	PS17-138-7	F2:3	- / + / + / - / +	NL-3	NS	NS	NS	NS	NS		-	+	+	-	+	-	Homozygous
UI-114 X Gloria	PS17-138-7	F2:3	- / + / + / - / +	NL-3	NS	NS	NS	NS	NS		-	+	+	-	+	-	Homozygous
UI-114 X Gloria	PS17-138-10	F2:3	- / - / H / H / +	NL-3	M	M	M	M	M		-	-	+	-	H	H	Heterozygous (2)
UI-114 X Gloria	PS17-138-10	F2:3	- / - / H / H / +	NL-3	M	M	M	M	M		-	-	+	-	-	+	Homozygous
UI-114 X Gloria	PS17-138-10	F2:3	- / - / H / H / +	NL-3	M	M	M	M	M		-	-	+	-	H	H	Heterozygous (2)
UI-114 X Gloria	PS17-138-10	F2:3	- / - / H / H / +	NL-3	NS	NS	NS	NS	NS		-	-	+	-	+	-	Homozygous
UI-114 X Gloria	PS17-138-10	F2:3	- / - / H / H / +	NL-3	M	M	M	M	M		-	-	+	-	H	H	Heterozygous (2)
UI-114 X Gloria	PS17-138-10	F2:3	- / - / H / H / +	NL-3	M	M	M	M	M		-	-	+	-	H	H	Heterozygous (2)
UI-114 X Gloria	PS17-138-10	F2:3	- / - / H / H / +	NL-3	NS	NS	NS	NS	NS		-	-	+	-	+	-	Homozygous
UI-114 X Gloria	PS17-138-10	F2:3	- / - / H / H / +	NL-3	NS	NS	NS	NS	NS		-	-	+	-	+	-	Homozygous
UI-114 X Gloria	PS17-138-10	F2:3	- / - / H / H / +	NL-3	M	M	M	M	M		-	-	+	-	-	+	Homozygous
UI-114 X Gloria	PS17-138-10	F2:3	- / - / H / H / +	NL-3	NS	NS	NS	NS	NS		-	-	+	-	+	-	Homozygous
UI-114 X Gloria	PS17-138-10	F2:3	- / - / H / H / +	NL-3	M	M	M	M	M		-	-	+	-	-	+	Homozygous
UI-114 X Gloria	PS17-138-10	F2:3	- / - / H / H / +	NL-3	NS	NS	NS	NS	NS		-	-	+	-	+	-	Homozygous
UI-114 X Gloria	PS17-138-10	F2:3	- / - / H / H / +	NL-3	M	M	M	M	M		-	-	+	-	H	H	Heterozygous (2)
UI-114 X Gloria	PS17-138-10	F2:3	- / - / H / H / +	NL-3	M	M	M	M	M		-	-	+	-	-	+	Homozygous
UI-114 X Gloria	PS17-138-10	F2:3	- / - / H / H / +	NL-3	M	M	M	M	M		-	-	+	-	-	+	Homozygous
UI-114 X Gloria	PS17-138-10	F2:3	- / - / H / H / +	NL-3	NS	NS	NS	NS	NS		-	-	+	-	+	-	Homozygous
UI-114 X Gloria	PS17-138-10	F2:3	- / - / H / H / +	NL-3	NS	NS	NS	NS	NS		-	-	+	-	+	-	Homozygous
UI-114 X Gloria	PS17-138-10	F2:3	- / - / H / H / +	NL-3	M	M	M	M	M		-	-	+	-	-	+	Homozygous
UI-114 X Gloria	PS17-138-10	F2:3	- / - / H / H / +	NL-3	NS	NS	NS	NS	NS		-	-	+	-	+	-	Homozygous
UI-114 X Gloria	PS17-138-10	F2:3	- / - / H / H / +	NL-3	M	M	M	M	M		-	-	+	-	-	+	Homozygous
UI-114 X Gloria	PS17-138-15	F2:3	- / - / H / H / +	NL-3	NS	NS	NS	NS	NS		-	-	+	-	+	-	Homozygous
UI-114 X Gloria	PS17-138-15	F2:3	- / - / H / H / +	NL-3	M	M	M	M	M		-	-	+	-	H	H	Heterozygous (2)
UI-114 X Gloria	PS17-138-15	F2:3	- / - / H / H / +	NL-3	M	M	M	M	M		-	-	+	-	H	H	Heterozygous (2)
UI-114 X Gloria	PS17-138-15	F2:3	- / - / H / H / +	NL-3	M	M	M	M	M		-	-	+	-	H	H	Heterozygous (2)
UI-114 X Gloria	PS17-138-15	F2:3	- / - / H / H / +	NL-3	M	M	M	M	M		-	-	+	-	H	H	Heterozygous (2)
UI-114 X Gloria	PS17-138-15	F2:3	- / - / H / H / +	NL-3	NS	NS	NS	NS	NS		-	-	+	-	+	-	Homozygous
UI-114 X Gloria	PS17-138-15	F2:3	- / - / H / H / +	NL-3	M	M	M	M	M		-	-	+	-	H	H	Heterozygous (2)
UI-114 X Gloria	PS17-138-15	F2:3	- / - / H / H / +	NL-3	M	M	M	M	M		-	-	+	-	-	+	Homozygous
UI-114 X Gloria	PS17-138-15	F2:3	- / - / H / H / +	NL-3	M	M	M	M	M		-	-	+	-	-	+	Homozygous
UI-114 X Gloria	PS17-138-15	F2:3	- / - / H / H / +	NL-3	M	M	M	M	M		-	-	+	-	H	H	Heterozygous (2)
UI-114 X Gloria	PS17-138-15	F2:3	- / - / H / H / +	NL-3	M	M	M	M	M		-	-	+	-	H	H	Heterozygous (2)
UI-114 X Gloria	PS17-138-15	F2:3	- / - / H / H / +	NL-3	M	M	M	M	M		-	-	+	-	-	+	Homozygous
UI-114 X Gloria	PS17-138-15	F2:3	- / - / H / H / +	NL-3	M	M	M	M	M		-	-	+	-	H	H	Heterozygous (2)
UI-114 X Gloria	PS17-138-15	F2:3	- / - / H / H / +	NL-3	NS	NS	NS	NS	NS		-	-	+	-	+	-	Homozygous
UI-114 X Gloria	PS17-138-15	F2:3	- / - / H / H / +	NL-3	NS	NS	NS	NS	NS		-	-	+	-	+	-	Homozygous
UI-114 X Gloria	PS17-138-15	F2:3	- / - / H / H / +	NL-3	M	M	M	M	M		-	-	+	-	H	H	Heterozygous (2)
UI-114 X Gloria	PS17-138-15	F2:3	- / - / H / H / +	NL-3	M	M	M	M	M		-	-	+	-	H	H	Heterozygous (2)
UI-114 X Gloria	PS17-138-15	F2:3	- / - / H / H / +	NL-3	M	M	M	M	M		-	-	+	-	H	H	Heterozygous (2)
UI-114 X Gloria	PS17-138-15	F2:3	- / - / H / H / +	NL-3	NS	NS	NS	NS	NS		-	-	+	-	+	-	Homozygous
UI-114 X Gloria	PS17-138-15	F2:3	- / - / H / H / +	NL-3	M	M	M	M	M		-	-	+	-	-	+	Homozygous
UI-114 X Gloria	PS17-138-15	F2:3	- / - / H / H / +	NL-3	M	M	M	M	M		-	-	+	-	H	H	Heterozygous (2)
UI-114 X Gloria	PS17-138-15	F2:3	- / - / H / H / +	NL-3	M	M	M	M	M		-	-	+	-	-	+	Homozygous
UI-114 X Gloria	PS17-138-15	F2:3	- / - / H / H / +	NL-3	NS	dM	dM	dM	dM		-	-	+	-	H	H	Heterozygous (2)
UI-114 X Gloria	PS17-138-15	F2:3	- / - / H / H / +	NL-3	M	M	M	M	M		-	-	+	-	-	+	Homozygous
UI-114 X Gloria	PS17-138-15	F2:3	- / - / H / H / +	NL-3	M	M	M	M	M		-	-	+	-	-	+	Homozygous
UI-114 X Gloria	PS17-138-15	F2:3	- / - / H / H / +	NL-3	M	M	M	M	M		-	-	+	-	-	+	Homozygous
UI-114 X Gloria	PS17-138-15	F2:3	- / - / H / H / +	NL-3	NS	dM	dM	dM	dM		-	-	+	-	H	H	Heterozygous (2)
UI-114 X Gloria	PS17-138-15	F2:3	- / - / H / H / +	NL-3	NS	NS	NS	NS	NS		-	-	+	-	+	-	Homozygous
UI-114 X Gloria	PS17-138-15	F2:3	- / - / H / H / +	NL-3	M	M	M	M	M		-	-	+	-	-	+	Homozygous
UI-114 X Gloria	PS17-138-15	F2:3	- / - / H / H / +	NL-3	M	M	M	M	M		-	-	+	-	-	+	Homozygous
UI-114 X Gloria	PS17-138-15	F2:3	- / - / H / H / +	NL-3	NS	NS	NS	NS	NS		-	-	+	-	+	-	Homozygous
UI-114 X Gloria	PS17-138-15	F2:3	- / - / H / H / +	NL-3	NS	dM	dM	dM	dM		-	-	+	-	H	H	Heterozygous (2)
UI-114 X Gloria	PS17-138-15	F2:3	- / - / H / H / +	NL-3	M	M	M	M	M		-	-	+	-	-	+	Homozygous
UI-114 X Gloria	PS17-138-15	F2:3	- / - / H / H / +	NL-3	NS	dM	dM	dM	dM		-	-	+	-	H	H	Heterozygous (2)
UI-114 X Gloria	PS17-138-15	F2:3	- / - / H / H / +	NL-3	NS	NS	NS	NS	NS		-	-	+	-	+	-	Homozygous
UI-114 X Gloria	PS17-138-15	F2:3	- / - / H / H / +	NL-3	NS	dM	dM	dM	dM		-	-	+	-	H	H	Heterozygous (2)
UI-114 X Gloria	PS17-138-15	F2:3	- / - / H / H / +	NL-3	NS	dM	dM	dM	dM		-	-	+	-	H	H	Heterozygous (2)
UI-114 X Gloria	PS17-138-15	F2:3	- / - / H / H / +	NL-3	NS	NS	NS	NS	NS		-	-	+	-	+	-	Homozygous
UI-114 X Gloria	PS17-138-15	F2:3	- / - / H / H / +	NL-3	NS	dM	dM	dM	dM		-	-	+	-	H	H	Heterozygous (2)
UI-114 X Gloria	PS17-138-22	F2:3	- / + / - / + / +	NL-3	M	M	M	M	M		-	+	+	-	-	+	Homozygous
UI-114 X Gloria	PS17-138-22	F2:3	- / + / - / + / +	NL-3	M	M	M	M	M		-	+	+	-	-	+	Homozygous
UI-114 X Gloria	PS17-138-22	F2:3	- / + / - / + / +	NL-3	M	M	M	M	M		-	+	+	-	-	+	Homozygous
UI-114 X Gloria	PS17-138-22	F2:3	- / + / - / + / +	NL-3	M	M	M	M	M		-	+	+	-	-	+	Homozygous
UI-114 X Gloria	PS17-138-22	F2:3	- / + / - / + / +	NL-3	M	M	M	M	M		-	+	+	-	-	+	Homozygous
UI-114 X Gloria	PS17-138-22	F2:3	- / + / - / + / +	NL-3	M	M	M	M	M		-	+	+	-	-	+	Homozygous
UI-114 X Gloria	PS17-138-22	F2:3	- / + / - / + / +	NL-3	M	M	M	M	M		-	+	+	-	-	+	Homozygous
UI-114 X Gloria	PS17-138-22	F2:3	- / + / - / + / +	NL-3	M	M	M	M	M		-	+	+	-	-	+	Homozygous
UI-114 X Gloria	PS17-138-22	F2:3	- / + / - / + / +	NL-3	M	M	M	M	M		-	+	+	-	-	+	Homozygous
UI-114 X Gloria	PS17-138-22	F2:3	- / + / - / + / +	NL-3	M	M	M	M	M		-	+	+	-	-	+	Homozygous
UI-114 X Gloria	PS17-138-22	F2:3	- / + / - / + / +	NL-3	M	M	M	M	M		-	+	+	-	-	+	Homozygous
UI-114 X Gloria	PS17-138-22	F2:3	- / + / - / + / +	NL-3	M	M	M	M	M		-	+	+	-	-	+	Homozygous
UI-114 X Gloria	PS17-138-22	F2:3	- / + / - / + / +	NL-3	M	M	M	M	M		-	+	+	-	-	+	Homozygous
UI-114 X Gloria	PS17-138-22	F2:3	- / + / - / + / +	NL-3	M	M	M	M	M		-	+	+	-	-	+	Homozygous
UI-114 X Gloria	PS17-138-22	F2:3	- / + / - / + / +	NL-3	M	M	M	M	M		-	+	+	-	-	+	Homozygous
UI-114 X Gloria	PS17-138-22	F2:3	- / + / - / + / +	NL-3	M	M	M	M	M		-	+	+	-	-	+	Homozygous
UI-114 X Gloria	PS17-138-22	F2:3	- / + / - / + / +	NL-3	M	M	M	M	M		-	+	+	-	-	+	Homozygous
UI-114 X Gloria	PS17-138-22	F2:3	- / + / - / + / +	NL-3	M	M	M	M	M		-	+	+	-	-	+	Homozygous
UI-114 X Gloria	PS17-138-22	F2:3	- / + / - / + / +	NL-3	M	M	M	M	M		-	+	+	-	-	+	Homozygous
UI-114 X Gloria	PS17-138-22	F2:3	- / + / - / + / +	NL-3	M	M	M	M	M		-	+	+	-	-	+	Homozygous
UI-114 X Gloria	PS17-138-22	F2:3	- / + / - / + / +	NL-3	M	M	M	M	M		-	+	+	-	-	+	Homozygous
UI-114 X Gloria	PS17-138-22	F2:3	- / + / - / + / +	NL-3	M	M	M	M	M		-	+	+	-	-	+	Homozygous
UI-114 X Gloria	PS17-138-22	F2:3	- / + / - / + / +	NL-3	M	M	M	M	M		-	+	+	-	-	+	Homozygous
UI-114 X Gloria	PS17-138-22	F2:3	- / + / - / + / +	NL-3	M	M	M	M	M		-	+	+	-	-	+	Homozygous
UI-114 X Gloria	PS17-138-22	F2:3	- / + / - / + / +	NL-3	M	M	M	M	M		-	+	+	-	-	+	Homozygous
UI-114 X Gloria	PS17-138-22	F2:3	- / + / - / + / +	NL-3	M	M	M	M	M		-	+	+	-	-	+	Homozygous
UI-114 X Gloria	PS17-138-22	F2:3	- / + / - / + / +	NL-3	M	M	M	M	M		-	+	+	-	-	+	Homozygous
UI-114 X Gloria	PS17-138-22	F2:3	- / + / - / + / +	NL-3	M	M	M	M	M		-	+	+	-	-	+	Homozygous
UI-114 X Gloria	PS17-138-22	F2:3	- / + / - / + / +	NL-3	M	M	M	M	M		-	+	+	-	-	+	Homozygous
UI-114 X Gloria	PS17-138-25	F2:3	- / - / H / H / +	NL-3	NS	dM	dM	dM	dM		-	-	+	-	H	H	Heterozygous (2)
UI-114 X Gloria	PS17-138-25	F2:3	- / - / H / H / +	NL-3	NS	NS	NS	NS	NS		-	-	+	-	+	-	Homozygous
UI-114 X Gloria	PS17-138-25	F2:3	- / - / H / H / +	NL-3	M	M	M	M	M		-	-	+	-	-	+	Homozygous
UI-114 X Gloria	PS17-138-25	F2:3	- / - / H / H / +	NL-3	M	M	M	M	M		-	-	+	-	-	+	Homozygous
UI-114 X Gloria	PS17-138-25	F2:3	- / - / H / H / +	NL-3	NS	dM	dM	dM	dM		-	-	+	-	H	H	Heterozygous (2)
UI-114 X Gloria	PS17-138-25	F2:3	- / - / H / H / +	NL-3	NS	NS	NS	NS	NS		-	-	+	-	+	-	Homozygous
UI-114 X Gloria	PS17-138-25	F2:3	- / - / H / H / +	NL-3	M	M	M	M	M		-	-	+	-	-	+	Homozygous
UI-114 X Gloria	PS17-138-25	F2:3	- / - / H / H / +	NL-3	NS	NS	NS	NS	NS		-	-	+	-	+	-	Homozygous
UI-114 X Gloria	PS17-138-25	F2:3	- / - / H / H / +	NL-3	NS	dM	dM	dM	dM		-	-	+	-	H	H	Heterozygous (2)
UI-114 X Gloria	PS17-138-25	F2:3	- / - / H / H / +	NL-3	M	M	M	M	M		-	-	+	-	-	+	Homozygous
UI-114 X Gloria	PS17-138-25	F2:3	- / - / H / H / +	NL-3	NS	dM	dM	dM	dM		-	-	+	-	H	H	Heterozygous (2)
UI-114 X Gloria	PS17-138-25	F2:3	- / - / H / H / +	NL-3	NS	NS	NS	NS	NS		-	-	+	-	+	-	Homozygous
UI-114 X Gloria	PS17-138-25	F2:3	- / - / H / H / +	NL-3	M	M	M	M	M		-	-	+	-	-	+	Homozygous
UI-114 X Gloria	PS17-138-25	F2:3	- / - / H / H / +	NL-3	NS	mM	dM	dM	dM		-	-	+	-	H	H	Heterozygous (2)
UI-114 X Gloria	PS17-138-25	F2:3	- / - / H / H / +	NL-3	NS	mM	dM	dM	dM		-	-	+	-	H	H	Heterozygous (2)
UI-114 X Gloria	PS17-138-25	F2:3	- / - / H / H / +	NL-3	NS	NS	NS	NS	NS		-	-	+	-	+	-	Homozygous
UI-114 X Gloria	PS17-138-27	F2:3	- / - / - / + / +	NL-3	M	M	M	M	M		-	-	+	-	-	+	Homozygous
UI-114 X Gloria	PS17-138-27	F2:3	- / - / - / + / +	NL-3	M	M	M	M	M		-	-	+	-	-	+	Homozygous
UI-114 X Gloria	PS17-138-27	F2:3	- / - / - / + / +	NL-3	M	M	M	M	M		-	-	+	-	-	+	Homozygous
UI-114 X Gloria	PS17-138-27	F2:3	- / - / - / + / +	NL-3	M	M	M	M	M		-	-	+	-	-	+	Homozygous
UI-114 X Gloria	PS17-138-27	F2:3	- / - / - / + / +	NL-3	M	M	M	M	M		-	-	+	-	-	+	Homozygous
UI-114 X Gloria	PS17-138-27	F2:3	- / - / - / + / +	NL-3	M	M	M	M	M		-	-	+	-	-	+	Homozygous
UI-114 X Gloria	PS17-138-27	F2:3	- / - / - / + / +	NL-3	M	M	M	M	M		-	-	+	-	-	+	Homozygous
UI-114 X Gloria	PS17-138-27	F2:3	- / - / - / + / +	NL-3	M	M	M	M	M		-	-	+	-	-	+	Homozygous
UI-114 X Gloria	PS17-138-27	F2:3	- / - / - / + / +	NL-3	M	M	M	M	M		-	-	+	-	-	+	Homozygous
UI-114 X Gloria	PS17-138-27	F2:3	- / - / - / + / +	NL-3	M	M	M	M	M		-	-	+	-	-	+	Homozygous
UI-114 X Gloria	PS17-138-27	F2:3	- / - / - / + / +	NL-3	M	M	M	M	M		-	-	+	-	-	+	Homozygous
UI-114 X Gloria	PS17-138-27	F2:3	- / - / - / + / +	NL-3	M	M	M	M	M		-	-	+	-	-	+	Homozygous
UI-114 X Gloria	PS17-138-27	F2:3	- / - / - / + / +	NL-3	M	M	M	M	M		-	-	+	-	-	+	Homozygous
UI-114 X Gloria	PS17-138-27	F2:3	- / - / - / + / +	NL-3	M	M	M	M	M		-	-	+	-	-	+	Homozygous
UI-114 X Gloria	PS17-138-27	F2:3	- / - / - / + / +	NL-3	M	M	M	M	M		-	-	+	-	-	+	Homozygous
UI-114 X Gloria	PS17-138-27	F2:3	- / - / - / + / +	NL-3	M	M	M	M	M		-	-	+	-	-	+	Homozygous
UI-114 X Gloria	PS17-138-27	F2:3	- / - / - / + / +	NL-3	M	M	M	M	M		-	-	+	-	-	+	Homozygous
UI-114 X Gloria	PS17-138-27	F2:3	- / - / - / + / +	NL-3	M	M	M	M	M		-	-	+	-	-	+	Homozygous
UI-114 X Gloria	PS17-138-27	F2:3	- / - / - / + / +	NL-3	M	M	M	M	M		-	-	+	-	-	+	Homozygous
UI-114 X Gloria	PS17-138-27	F2:3	- / - / - / + / +	NL-3	M	M	M	M	M		-	-	+	-	-	+	Homozygous
UI-114 X Gloria	PS17-138-27	F2:3	- / - / - / + / +	NL-3	M	M	M	M	M		-	-	+	-	-	+	Homozygous
UI-114 X Gloria	PS17-138-27	F2:3	- / - / - / + / +	NL-3	M	M	M	M	M		-	-	+	-	-	+	Homozygous
UI-114 X Gloria	PS17-138-27	F2:3	- / - / - / + / +	NL-3	M	M	M	M	M		-	-	+	-	-	+	Homozygous
UI-114 X Gloria	PS17-138-27	F2:3	- / - / - / + / +	NL-3	M	M	M	M	M		-	-	+	-	-	+	Homozygous
UI-114 X Gloria	PS17-138-27	F2:3	- / - / - / + / +	NL-3	M	M	M	M	M		-	-	+	-	-	+	Homozygous
UI-114 X Gloria	PS17-138-27	F2:3	- / - / - / + / +	NL-3	M	M	M	M	M		-	-	+	-	-	+	Homozygous
UI-114 X Gloria	PS17-138-27	F2:3	- / - / - / + / +	NL-3	M	M	M	M	M		-	-	+	-	-	+	Homozygous
UI-114 X Gloria	PS17-138-27	F2:3	- / - / - / + / +	NL-3	M	M	M	M	M		-	-	+	-	-	+	Homozygous
UI-114 X Gloria	PS17-138-27	F2:3	- / - / - / + / +	NL-3	M	M	M	M	M		-	-	+	-	-	+	Homozygous
UI-114 X Gloria	PS17-138-27	F2:3	- / - / - / + / +	NL-3	M	M	M	M	M		-	-	+	-	-	+	Homozygous
UI-114 X Gloria	PS17-138-27	F2:3	- / - / - / + / +	NL-3	M	M	M	M	M		-	-	+	-	-	+	Homozygous
UI-114 X Gloria	PS17-138-27	F2:3	- / - / - / + / +	NL-3	M	M	M	M	M		-	-	+	-	-	+	Homozygous
UI-114 X Gloria	PS17-138-27	F2:3	- / - / - / + / +	NL-3	M	M	M	M	M		-	-	+	-	-	+	Homozygous
UI-114 X Gloria	PS17-138-27	F2:3	- / - / - / + / +	NL-3	M	M	M	M	M		-	-	+	-	-	+	Homozygous
UI-114 X Gloria	PS17-138-27	F2:3	- / - / - / + / +	NL-3	M	M	M	M	M		-	-	+	-	-	+	Homozygous
UI-114 X Gloria	PS17-138-27	F2:3	- / - / - / + / +	NL-3	M	M	M	M	M		-	-	+	-	-	+	Homozygous
UI-114 X Gloria	PS17-138-27	F2:3	- / - / - / + / +	NL-3	M	M	M	M	M		-	-	+	-	-	+	Homozygous
UI-114 X Gloria	PS17-138-27	F2:3	- / - / - / + / +	NL-3	M	M	M	M	M		-	-	+	-	-	+	Homozygous
UI-114 X Gloria	PS17-138-27	F2:3	- / - / - / + / +	NL-3	M	M	M	M	M		-	-	+	-	-	+	Homozygous
UI-114 X Gloria	PS17-138-27	F2:3	- / - / - / + / +	NL-3	M	M	M	M	M		-	-	+	-	-	+	Homozygous
UI-114 X Gloria	PS17-138-27	F2:3	- / - / - / + / +	NL-3	M	M	M	M	M		-	-	+	-	-	+	Homozygous
UI-114 X Gloria	PS17-138-27	F2:3	- / - / - / + / +	NL-3	M	M	M	M	M		-	-	+	-	-	+	Homozygous
USPT-CBB-1 X PT7-2	PS17-141-2	F2:3	+ / + / H / - / +	NL-3	TN	TN	TN	TN	TN		+	+	+	-	-	-	Homozygous
USPT-CBB-1 X PT7-2	PS17-141-2	F2:3	+ / + / H / - / +	NL-3	LLN	LLN	LLN+	LLN+	LLN+		+	+	+	-	+	-	Homozygous
USPT-CBB-1 X PT7-2	PS17-141-2	F2:3	+ / + / H / - / +	NL-3	LLN	LLN	LLN+	LLN+	LLN+		+	+	+	-	+	-	Homozygous
USPT-CBB-1 X PT7-2	PS17-141-2	F2:3	+ / + / H / - / +	NL-3	LLN	LLN	LLN+	LLN+	LLN+		+	+	+	-	+	-	Homozygous
USPT-CBB-1 X PT7-2	PS17-141-2	F2:3	+ / + / H / - / +	NL-3	VN	VN	VN	VN+	VN+	Vein Necrosis upper leaves, normal growth	+	+	+	-	H	-	Heterozygous (1)
USPT-CBB-1 X PT7-2	PS17-141-2	F2:3	+ / + / H / - / +	NL-3	VN	VN	VN	VN+	VN+	Vein Necrosis upper leaves, normal growth	+	+	+	-	H	-	Heterozygous (1)
USPT-CBB-1 X PT7-2	PS17-141-2	F2:3	+ / + / H / - / +	NL-3	TN	TN	TN	TN	TN		+	+	+	-	-	-	Homozygous
USPT-CBB-1 X PT7-2	PS17-141-2	F2:3	+ / + / H / - / +	NL-3	TN	TN	TN	TN	TN		+	+	+	-	-	-	Homozygous
USPT-CBB-1 X PT7-2	PS17-141-2	F2:3	+ / + / H / - / +	NL-3	LLN	LLN	LLN+	LLN+	LLN+		+	+	+	-	+	-	Homozygous
USPT-CBB-1 X PT7-2	PS17-141-2	F2:3	+ / + / H / - / +	NL-3	LLN	LLN	LLN+	LLN+	LLN+		+	+	+	-	+	-	Homozygous
USPT-CBB-1 X PT7-2	PS17-141-2	F2:3	+ / + / H / - / +	NL-3	LLN	LLN	LLN+	LLN+	LLN+		+	+	+	-	+	-	Homozygous
USPT-CBB-1 X PT7-2	PS17-141-2	F2:3	+ / + / H / - / +	NL-3	TN	TN	TN	TN	TN		+	+	+	-	-	-	Homozygous
USPT-CBB-1 X PT7-2	PS17-141-2	F2:3	+ / + / H / - / +	NL-3	VN	VN	VN	VN+	VN+	Vein Necrosis upper leaves, normal growth	+	+	+	-	H	-	Heterozygous (1)
USPT-CBB-1 X PT7-2	PS17-141-3	F2:3	+ / - / + / - / H	NL-3	TN	TN	TN	TN	TN		+	-	-	-	+	-	Homozygous
USPT-CBB-1 X PT7-2	PS17-141-3	F2:3	+ / - / + / - / H	NL-3	LLN	LLN	LLN	LLN	LLN		+	-	+	-	+	-	Homozygous
USPT-CBB-1 X PT7-2	PS17-141-3	F2:3	+ / - / + / - / H	NL-3	LLN	LLN	LLN	LLN	LLN		+	-	+	-	+	-	Homozygous
USPT-CBB-1 X PT7-2	PS17-141-3	F2:3	+ / - / + / - / H	NL-3	TN	TN	TN	TN	TN		+	-	-	-	+	-	Homozygous
USPT-CBB-1 X PT7-2	PS17-141-3	F2:3	+ / - / + / - / H	NL-3	TN	TN	TN	TN	TN		+	-	H	-	+	-	Heterozygous (1)
USPT-CBB-1 X PT7-2	PS17-141-3	F2:3	+ / - / + / - / H	NL-3	TN	TN	TN	TN	TN		+	-	H	-	+	-	Heterozygous (1)
USPT-CBB-1 X PT7-2	PS17-141-3	F2:3	+ / - / + / - / H	NL-3	TN	TN	TN	TN	TN		+	-	H	-	+	-	Heterozygous (1)
USPT-CBB-1 X PT7-2	PS17-141-3	F2:3	+ / - / + / - / H	NL-3	LLN	LLN	LLN	LLN	LLN		+	-	+	-	+	-	Homozygous
USPT-CBB-1 X PT7-2	PS17-141-3	F2:3	+ / - / + / - / H	NL-3	TN	TN	TN	TN	TN		+	-	H	-	+	-	Heterozygous (1)
USPT-CBB-1 X PT7-2	PS17-141-3	F2:3	+ / - / + / - / H	NL-3	TN	TN	TN	TN	TN		+	-	H	-	+	-	Heterozygous (1)
USPT-CBB-1 X PT7-2	PS17-141-3	F2:3	+ / - / + / - / H	NL-3	TN	TN	TN	TN	TN		+	-	-	-	+	-	Homozygous
USPT-CBB-1 X PT7-2	PS17-141-3	F2:3	+ / - / + / - / H	NL-3	TN	TN	TN	TN	TN		+	-	H	-	+	-	Heterozygous (1)
USPT-CBB-1 X PT7-2	PS17-141-3	F2:3	+ / - / + / - / H	NL-3	TN	TN	TN	TN	TN		+	-	-	-	+	-	Homozygous
USPT-CBB-1 X PT7-2	PS17-141-3	F2:3	+ / - / + / - / H	NL-3	TN	TN	TN	TN	TN		+	-	H	-	+	-	Heterozygous (1)
USPT-CBB-1 X PT7-2	PS17-141-3	F2:3	+ / - / + / - / H	NL-3	TN	TN	TN	TN	TN		+	-	-	-	+	-	Homozygous
USPT-CBB-1 X PT7-2	PS17-141-3	F2:3	+ / - / + / - / H	NL-3	TN	TN	TN	TN	TN		+	-	H	-	+	-	Heterozygous (1)
USPT-CBB-1 X PT7-2	PS17-141-3	F2:3	+ / - / + / - / H	NL-3	TN	TN	TN	TN	TN		+	-	-	-	+	-	Homozygous
USPT-CBB-1 X PT7-2	PS17-141-3	F2:3	+ / - / + / - / H	NL-3	TN	TN	TN	TN	TN		+	-	-	-	+	-	Homozygous
USPT-CBB-1 X PT7-2	PS17-141-3	F2:3	+ / - / + / - / H	NL-3	TN	TN	TN	TN	TN		+	-	H	-	+	-	Heterozygous (1)
USPT-CBB-1 X PT7-2	PS17-141-3	F2:3	+ / - / + / - / H	NL-3	TN	TN	TN	TN	TN		+	-	H	-	+	-	Heterozygous (1)
USPT-CBB-1 X PT7-2	PS17-141-3	F2:3	+ / - / + / - / H	NL-3	TN	TN	TN	TN	TN		+	-	H	-	+	-	Heterozygous (1)
USPT-CBB-1 X PT7-2	PS17-141-4	F2:3	+ / - / H / - / H	NL-3	TN	TN	TN	TN	TN		+	-	+	-	H	-	Heterozygous (1)
USPT-CBB-1 X PT7-2	PS17-141-4	F2:3	+ / - / H / - / H	NL-3	TN	TN	TN	TN	TN		+	-	+	-	-	-	Homozygous
USPT-CBB-1 X PT7-2	PS17-141-4	F2:3	+ / - / H / - / H	NL-3	TN	TN	TN	TN	TN		+	-	-	-	+	-	Homozygous
USPT-CBB-1 X PT7-2	PS17-141-4	F2:3	+ / - / H / - / H	NL-3	TN	TN	TN	TN	TN		+	-	+	-	H	-	Heterozygous (1)
USPT-CBB-1 X PT7-2	PS17-141-4	F2:3	+ / - / H / - / H	NL-3	TN	TN	TN	TN	TN		+	-	H	-	+	-	Heterozygous (1)
USPT-CBB-1 X PT7-2	PS17-141-4	F2:3	+ / - / H / - / H	NL-3	TN	TN	TN	TN	TN		+	-	-	-	+	-	Homozygous
USPT-CBB-1 X PT7-2	PS17-141-4	F2:3	+ / - / H / - / H	NL-3	TN	TN	TN	TN	TN		+	-	+	-	H	-	Heterozygous (1)
USPT-CBB-1 X PT7-2	PS17-141-4	F2:3	+ / - / H / - / H	NL-3	TN	TN	TN	TN	TN		+	-	-	-	H	-	Heterozygous (1)
USPT-CBB-1 X PT7-2	PS17-141-4	F2:3	+ / - / H / - / H	NL-3	TN	TN	TN	TN	TN		+	-	+	-	H	-	Heterozygous (1)
USPT-CBB-1 X PT7-2	PS17-141-4	F2:3	+ / - / H / - / H	NL-3	TN	TN	TN	TN	TN		+	-	H	-	H	-	Heterozygous (2)
USPT-CBB-1 X PT7-2	PS17-141-4	F2:3	+ / - / H / - / H	NL-3	TN	TN	TN	TN	TN		+	-	+	-	-	-	Homozygous
USPT-CBB-1 X PT7-2	PS17-141-4	F2:3	+ / - / H / - / H	NL-3	TN	TN	TN	TN	TN		+	-	H	-	H	-	Heterozygous (2)
USPT-CBB-1 X PT7-2	PS17-141-4	F2:3	+ / - / H / - / H	NL-3	TN	TN	TN	TN	TN		+	-	-	-	H	-	Heterozygous (1)
USPT-CBB-1 X PT7-2	PS17-141-4	F2:3	+ / - / H / - / H	NL-3	TN	TN	TN	TN	TN		+	-	H	-	H	-	Heterozygous (2)
USPT-CBB-1 X PT7-2	PS17-141-4	F2:3	+ / - / H / - / H	NL-3	TN	TN	TN	TN	TN		+	-	H	-	-	-	Heterozygous (1)
USPT-CBB-1 X PT7-2	PS17-141-4	F2:3	+ / - / H / - / H	NL-3	TN	TN	TN	TN	TN		+	-	H	-	-	-	Heterozygous (1)
USPT-CBB-1 X PT7-2	PS17-141-4	F2:3	+ / - / H / - / H	NL-3	TN	TN	TN	TN	TN		+	-	H	-	H	-	Heterozygous (2)
USPT-CBB-1 X PT7-2	PS17-141-4	F2:3	+ / - / H / - / H	NL-3	TN	TN	TN	TN	TN		+	-	H	-	-	-	Heterozygous (1)
USPT-CBB-1 X PT7-2	PS17-141-4	F2:3	+ / - / H / - / H	NL-3	TN	TN	TN	TN	TN		+	-	-	-	-	-	Homozygous
USPT-CBB-1 X PT7-2	PS17-141-4	F2:3	+ / - / H / - / H	NL-3	TN	TN	TN	TN	TN		+	-	H	-	+	-	Heterozygous (1)
USPT-CBB-1 X PT7-2	PS17-141-4	F2:3	+ / - / H / - / H	NL-3	TN	TN	TN	TN	TN		+	-	+	-	H	-	Heterozygous (1)
USPT-CBB-1 X PT7-2	PS17-141-6	F2:3	+ / H / - / - / +	NL-3	TN	TN	TN	TN	TN		+	H	+	-	-	-	Heterozygous (1)
USPT-CBB-1 X PT7-2	PS17-141-6	F2:3	+ / H / - / - / +	NL-3	TN	TN	TN	TN	TN		+	H	+	-	-	-	Heterozygous (1)
USPT-CBB-1 X PT7-2	PS17-141-6	F2:3	+ / H / - / - / +	NL-3	TN	TN	TN	TN	TN		+	+	+	-	-	-	Homozygous
USPT-CBB-1 X PT7-2	PS17-141-6	F2:3	+ / H / - / - / +	NL-3	TN	TN	TN	TN	TN		+	-	+	-	-	-	Homozygous
USPT-CBB-1 X PT7-2	PS17-141-6	F2:3	+ / H / - / - / +	NL-3	TN	TN	TN	TN	TN		+	H	+	-	-	-	Heterozygous (1)
USPT-CBB-1 X PT7-2	PS17-141-6	F2:3	+ / H / - / - / +	NL-3	TN	TN	TN	TN	TN		+	H	+	-	-	-	Heterozygous (1)
USPT-CBB-1 X PT7-2	PS17-141-6	F2:3	+ / H / - / - / +	NL-3	TN	TN	TN	TN	TN		+	H	+	-	-	-	Heterozygous (1)
USPT-CBB-1 X PT7-2	PS17-141-6	F2:3	+ / H / - / - / +	NL-3	TN	TN	TN	TN	TN		+	-	+	-	-	-	Homozygous
USPT-CBB-1 X PT7-2	PS17-141-6	F2:3	+ / H / - / - / +	NL-3	TN	TN	TN	TN	TN		+	H	+	-	-	-	Heterozygous (1)
USPT-CBB-1 X PT7-2	PS17-141-6	F2:3	+ / H / - / - / +	NL-3	TN	TN	TN	TN	TN		+	-	+	-	-	-	Homozygous
USPT-CBB-1 X PT7-2	PS17-141-6	F2:3	+ / H / - / - / +	NL-3	TN	TN	TN	TN	TN		+	H	+	-	-	-	Heterozygous (1)
USPT-CBB-1 X PT7-2	PS17-141-6	F2:3	+ / H / - / - / +	NL-3	TN	TN	TN	TN	TN		+	H	+	-	-	-	Heterozygous (1)
USPT-CBB-1 X PT7-2	PS17-141-6	F2:3	+ / H / - / - / +	NL-3	TN	TN	TN	TN	TN		+	H	+	-	-	-	Heterozygous (1)
USPT-CBB-1 X PT7-2	PS17-141-6	F2:3	+ / H / - / - / +	NL-3	TN	TN	TN	TN	TN		+	-	+	-	-	-	Homozygous
USPT-CBB-1 X PT7-2	PS17-141-6	F2:3	+ / H / - / - / +	NL-3	TN	TN	TN	TN	TN		+	+	+	-	-	-	Homozygous
USPT-CBB-1 X PT7-2	PS17-141-6	F2:3	+ / H / - / - / +	NL-3	TN	TN	TN	TN	TN		+	+	+	-	-	-	Homozygous
USPT-CBB-1 X PT7-2	PS17-141-6	F2:3	+ / H / - / - / +	NL-3	TN	TN	TN	TN	TN		+	-	+	-	-	-	Homozygous
USPT-CBB-1 X PT7-2	PS17-141-6	F2:3	+ / H / - / - / +	NL-3	TN	TN	TN	TN	TN		+	H	+	-	-	-	Heterozygous (1)
USPT-CBB-1 X PT7-2	PS17-141-6	F2:3	+ / H / - / - / +	NL-3	TN	TN	TN	TN	TN		+	H	+	-	-	-	Heterozygous (1)
USPT-CBB-1 X PT7-2	PS17-141-6	F2:3	+ / H / - / - / +	NL-3	TN	TN	TN	TN	TN		+	-	+	-	-	-	Homozygous
USPT-CBB-1 X PT7-2	PS17-141-18	F2:3	+ / - / + / - / H	NL-3	TN	TN	TN	TN	TN		+	-	-	-	+	-	Homozygous
USPT-CBB-1 X PT7-2	PS17-141-18	F2:3	+ / - / + / - / H	NL-3	LLN	LLN	LLN	LLN	LLN		+	-	+	-	+	-	Homozygous
USPT-CBB-1 X PT7-2	PS17-141-18	F2:3	+ / - / + / - / H	NL-3	TN	TN	TN	TN	TN		+	-	H	-	+	-	Heterozygous (1)
USPT-CBB-1 X PT7-2	PS17-141-18	F2:3	+ / - / + / - / H	NL-3	TN	TN	TN	TN	TN		+	-	H	-	+	-	Heterozygous (1)
USPT-CBB-1 X PT7-2	PS17-141-18	F2:3	+ / - / + / - / H	NL-3	TN	TN	TN	TN	TN		+	-	-	-	+	-	Homozygous
USPT-CBB-1 X PT7-2	PS17-141-18	F2:3	+ / - / + / - / H	NL-3	TN	TN	TN	TN	TN		+	-	-	-	+	-	Homozygous
USPT-CBB-1 X PT7-2	PS17-141-18	F2:3	+ / - / + / - / H	NL-3	TN	TN	TN	TN	TN		+	-	-	-	+	-	Homozygous
USPT-CBB-1 X PT7-2	PS17-141-18	F2:3	+ / - / + / - / H	NL-3	LLN	LLN	LLN	LLN	LLN		+	-	+	-	+	-	Homozygous
USPT-CBB-1 X PT7-2	PS17-141-18	F2:3	+ / - / + / - / H	NL-3	LLN	LLN	LLN	LLN	LLN		+	-	+	-	+	-	Homozygous
USPT-CBB-1 X PT7-2	PS17-141-18	F2:3	+ / - / + / - / H	NL-3	TN	TN	TN	TN	TN		+	-	H	-	+	-	Heterozygous (1)
USPT-CBB-1 X PT7-2	PS17-141-18	F2:3	+ / - / + / - / H	NL-3	LLN	LLN	LLN	LLN	LLN		+	-	+	-	+	-	Homozygous
USPT-CBB-1 X PT7-2	PS17-141-18	F2:3	+ / - / + / - / H	NL-3	TN	TN	TN	TN	TN		+	-	-	-	+	-	Homozygous
USPT-CBB-1 X PT7-2	PS17-141-18	F2:3	+ / - / + / - / H	NL-3	TN	TN	TN	TN	TN		+	-	H	-	+	-	Heterozygous (1)
USPT-CBB-1 X PT7-2	PS17-141-18	F2:3	+ / - / + / - / H	NL-3	TN	TN	TN	TN	TN		+	-	-	-	+	-	Homozygous
USPT-CBB-1 X PT7-2	PS17-141-18	F2:3	+ / - / + / - / H	NL-3	LLN	LLN	LLN	LLN	LLN		+	-	+	-	+	-	Homozygous
USPT-CBB-1 X PT7-2	PS17-141-18	F2:3	+ / - / + / - / H	NL-3	TN	TN	TN	TN	TN		+	-	H	-	+	-	Heterozygous (1)
USPT-CBB-1 X PT7-2	PS17-141-20	F2:3	+ / - / H / - / +	NL-3	TN	TN	TN	TN	TN		+	-	+	-	H	-	Heterozygous (1)
USPT-CBB-1 X PT7-2	PS17-141-20	F2:3	+ / - / H / - / +	NL-3	LLN	LLN	LLN	LLN	LLN		+	-	+	-	+	-	Homozygous
USPT-CBB-1 X PT7-2	PS17-141-20	F2:3	+ / - / H / - / +	NL-3	TN	TN	TN	TN	TN		+	-	+	-	H	-	Heterozygous (1)
USPT-CBB-1 X PT7-2	PS17-141-20	F2:3	+ / - / H / - / +	NL-3	TN	TN	TN	TN	TN		+	-	+	-	H	-	Heterozygous (1)
USPT-CBB-1 X PT7-2	PS17-141-20	F2:3	+ / - / H / - / +	NL-3	LLN	LLN	LLN	LLN	LLN		+	-	+	-	+	-	Homozygous
USPT-CBB-1 X PT7-2	PS17-141-20	F2:3	+ / - / H / - / +	NL-3	TN	TN	TN	TN	TN		+	-	+	-	H	-	Heterozygous (1)
USPT-CBB-1 X PT7-2	PS17-141-20	F2:3	+ / - / H / - / +	NL-3	TN	TN	TN	TN	TN		+	-	+	-	-	-	Homozygous
USPT-CBB-1 X PT7-2	PS17-141-20	F2:3	+ / - / H / - / +	NL-3	TN	TN	TN	TN	TN		+	-	+	-	H	-	Heterozygous (1)
USPT-CBB-1 X PT7-2	PS17-141-20	F2:3	+ / - / H / - / +	NL-3	TN	TN	TN	TN	TN		+	-	+	-	H	-	Heterozygous (1)
USPT-CBB-1 X PT7-2	PS17-141-20	F2:3	+ / - / H / - / +	NL-3	TN	TN	TN	TN	TN		+	-	+	-	H	-	Heterozygous (1)
USPT-CBB-1 X PT7-2	PS17-141-20	F2:3	+ / - / H / - / +	NL-3	TN	TN	TN	TN	TN		+	-	+	-	H	-	Heterozygous (1)
USPT-CBB-1 X PT7-2	PS17-141-20	F2:3	+ / - / H / - / +	NL-3	TN	TN	TN	TN	TN		+	-	+	-	-	-	Homozygous
USPT-CBB-1 X PT7-2	PS17-141-20	F2:3	+ / - / H / - / +	NL-3	LLN	LLN	LLN	LLN	LLN		+	-	+	-	+	-	Homozygous
USPT-CBB-1 X PT7-2	PS17-141-20	F2:3	+ / - / H / - / +	NL-3	TN	TN	TN	TN	TN		+	-	+	-	-	-	Homozygous
USPT-CBB-1 X PT7-2	PS17-141-20	F2:3	+ / - / H / - / +	NL-3	TN	TN	TN	TN	TN		+	-	+	-	H	-	Heterozygous (1)
USPT-CBB-1 X PT7-2	PS17-141-20	F2:3	+ / - / H / - / +	NL-3	TN	TN	TN	TN	TN		+	-	+	-	H	-	Heterozygous (1)
USPT-CBB-1 X PT7-2	PS17-141-20	F2:3	+ / - / H / - / +	NL-3	LLN	LLN	LLN	LLN	LLN		+	-	+	-	+	-	Homozygous
Beryl X Quincy	PS17-162-1	F2:3	+ / + / + / - / H	NL-3	VN	VN	VN	VN	VN		+	+	H	-	+	-	Heterozygous (1)
Beryl X Quincy	PS17-162-1	F2:3	+ / + / + / - / H	NL-3	VN	VN	VN	VN	VN		+	+	H	-	+	-	Heterozygous (1)
Beryl X Quincy	PS17-162-1	F2:3	+ / + / + / - / H	NL-3	VN	VN	VN	VN	VN		+	+	-	-	+	-	Homozygous
Beryl X Quincy	PS17-162-1	F2:3	+ / + / + / - / H	NL-3	VN	VN	VN	VN	VN		+	+	-	-	+	-	Homozygous
Beryl X Quincy	PS17-162-1	F2:3	+ / + / + / - / H	NL-3	LLN	LLN	LLN+	LLN+	LLN+		+	+	+	-	+	-	Homozygous
Beryl X Quincy	PS17-162-1	F2:3	+ / + / + / - / H	NL-3	VN	VN	VN	VN	VN		+	+	-	-	+	-	Homozygous
Beryl X Quincy	PS17-162-1	F2:3	+ / + / + / - / H	NL-3	LLN	LLN	LLN+	LLN+	LLN+		+	+	+	-	+	-	Homozygous
Beryl X Quincy	PS17-162-1	F2:3	+ / + / + / - / H	NL-3	VN	VN	VN	VN	VN		+	+	-	-	+	-	Homozygous
Beryl X Quincy	PS17-162-1	F2:3	+ / + / + / - / H	NL-3	LLN	LLN	LLN+	LLN+	LLN+		+	+	+	-	+	-	Homozygous
Beryl X Quincy	PS17-162-1	F2:3	+ / + / + / - / H	NL-3	VN	VN	VN	VN	VN		+	+	H	-	+	-	Heterozygous (1)
Beryl X Quincy	PS17-162-1	F2:3	+ / + / + / - / H	NL-3	VN	VN	VN	VN	VN		+	+	-	-	+	-	Homozygous
Beryl X Quincy	PS17-162-1	F2:3	+ / + / + / - / H	NL-3	VN	VN	VN	VN	VN		+	+	-	-	+	-	Homozygous
Beryl X Quincy	PS17-162-1	F2:3	+ / + / + / - / H	NL-3	VN	VN	VN	VN	VN		+	+	H	-	+	-	Heterozygous (1)
Beryl X Quincy	PS17-162-1	F2:3	+ / + / + / - / H	NL-3	VN	VN	VN	VN	VN		+	+	-	-	+	-	Homozygous
Beryl X Quincy	PS17-162-1	F2:3	+ / + / + / - / H	NL-3	VN	VN	VN	VN	VN		+	+	H	-	+	-	Heterozygous (1)
Beryl X Quincy	PS17-162-1	F2:3	+ / + / + / - / H	NL-3	LLN	LLN	LLN+	LLN+	LLN+		+	+	+	-	+	-	Homozygous
Beryl X Quincy	PS17-162-1	F2:3	+ / + / + / - / H	NL-3	VN	VN	VN	VN	VN		+	+	H	-	+	-	Heterozygous (1)
Beryl X Quincy	PS17-162-1	F2:3	+ / + / + / - / H	NL-3	VN	VN	VN	VN	VN		+	+	-	-	+	-	Homozygous
Beryl X Quincy	PS17-162-1	F2:3	+ / + / + / - / H	NL-3	VN	VN	VN	VN	VN		+	+	-	-	+	-	Homozygous
Beryl X Quincy	PS17-162-1	F2:3	+ / + / + / - / H	NL-3	VN	VN	VN	VN	VN		+	+	-	-	+	-	Homozygous
Beryl X Quincy	PS17-162-8	F2:3	+ / + / + / - / +	NL-3	LLN	LLN	LLN+	LLN+	LLN+		+	+	+	-	+	-	Homozygous
Beryl X Quincy	PS17-162-8	F2:3	+ / + / + / - / +	NL-3	LLN	LLN	LLN+	LLN+	LLN+		+	+	+	-	+	-	Homozygous
Beryl X Quincy	PS17-162-8	F2:3	+ / + / + / - / +	NL-3	LLN	LLN	LLN+	LLN+	LLN+		+	+	+	-	+	-	Homozygous
Beryl X Quincy	PS17-162-8	F2:3	+ / + / + / - / +	NL-3	LLN	LLN	LLN+	LLN+	LLN+		+	+	+	-	+	-	Homozygous
Beryl X Quincy	PS17-162-8	F2:3	+ / + / + / - / +	NL-3	LLN	LLN	LLN+	LLN+	LLN+		+	+	+	-	+	-	Homozygous
Beryl X Quincy	PS17-162-8	F2:3	+ / + / + / - / +	NL-3	LLN	LLN	LLN+	LLN+	LLN+		+	+	+	-	+	-	Homozygous
Beryl X Quincy	PS17-162-8	F2:3	+ / + / + / - / +	NL-3	LLN	LLN	LLN+	LLN+	LLN+		+	+	+	-	+	-	Homozygous
Beryl X Quincy	PS17-162-8	F2:3	+ / + / + / - / +	NL-3	LLN	LLN	LLN+	LLN+	LLN+		+	+	+	-	+	-	Homozygous
Beryl X Quincy	PS17-162-8	F2:3	+ / + / + / - / +	NL-3	LLN	LLN	LLN+	LLN+	LLN+		+	+	+	-	+	-	Homozygous
Beryl X Quincy	PS17-162-8	F2:3	+ / + / + / - / +	NL-3	LLN	LLN	LLN+	LLN+	LLN+		+	+	+	-	+	-	Homozygous
Beryl X Quincy	PS17-162-8	F2:3	+ / + / + / - / +	NL-3	LLN	LLN	LLN+	LLN+	LLN+		+	+	+	-	+	-	Homozygous
Beryl X Quincy	PS17-162-8	F2:3	+ / + / + / - / +	NL-3	LLN	LLN	LLN+	LLN+	LLN+		+	+	+	-	+	-	Homozygous
Beryl X Quincy	PS17-162-8	F2:3	+ / + / + / - / +	NL-3	LLN	LLN	LLN+	LLN+	LLN+		+	+	+	-	+	-	Homozygous
Beryl X Quincy	PS17-162-8	F2:3	+ / + / + / - / +	NL-3	LLN	LLN	LLN+	LLN+	LLN+		+	+	+	-	+	-	Homozygous
Beryl X Quincy	PS17-162-8	F2:3	+ / + / + / - / +	NL-3	LLN	LLN	LLN+	LLN+	LLN+		+	+	+	-	+	-	Homozygous
Beryl X Quincy	PS17-162-8	F2:3	+ / + / + / - / +	NL-3	LLN	LLN	LLN+	LLN+	LLN+		+	+	+	-	+	-	Homozygous
Beryl X Quincy	PS17-162-8	F2:3	+ / + / + / - / +	NL-3	LLN	LLN	LLN+	LLN+	LLN+		+	+	+	-	+	-	Homozygous
Beryl X Quincy	PS17-162-8	F2:3	+ / + / + / - / +	NL-3	LLN	LLN	LLN+	LLN+	LLN+		+	+	+	-	+	-	Homozygous
Beryl X Quincy	PS17-162-8	F2:3	+ / + / + / - / +	NL-3	LLN	LLN	LLN+	LLN+	LLN+		+	+	+	-	+	-	Homozygous
Beryl X Quincy	PS17-162-8	F2:3	+ / + / + / - / +	NL-3	LLN	LLN	LLN+	LLN+	LLN+		+	+	+	-	+	-	Homozygous
Beryl X Quincy	PS17-162-8	F2:3	+ / + / + / - / +	NL-3	LLN	LLN	LLN+	LLN+	LLN+		+	+	+	-	+	-	Homozygous
Gemini x UI_126	PS17-171-06	F2:3	- / - / H / H / -	NL-3	M	M	M	M	M		-	-	-	-	-	+	Homozygous
Gemini x UI_126	PS17-171-06	F2:3	- / - / H / H / -	NL-3	M	M	M	M	M		-	-	-	-	+	-	Homozygous
Gemini x UI_126	PS17-171-06	F2:3	- / - / H / H / -	NL-3	M	M	M	M	M		-	-	-	-	+	-	Homozygous
Gemini x UI_126	PS17-171-06	F2:3	- / - / H / H / -	NL-3	M	M	M	M	M		-	-	-	-	-	+	Homozygous
Gemini x UI_126	PS17-171-06	F2:3	- / - / H / H / -	NL-3	M	M	M	M	M		-	-	-	-	+	-	Homozygous
Gemini x UI_126	PS17-171-06	F2:3	- / - / H / H / -	NL-3	M	M	M	M	M		-	-	-	-	-	+	Homozygous
Gemini x UI_126	PS17-171-06	F2:3	- / - / H / H / -	NL-3	M	M	M	M	M		-	-	-	-	H	H	Heterozygous (2)
Gemini x UI_126	PS17-171-06	F2:3	- / - / H / H / -	NL-3	M	M	M	M	M		-	-	-	-	-	+	Homozygous
Gemini x UI_126	PS17-171-06	F2:3	- / - / H / H / -	NL-3	M	M	M	M	M		-	-	-	-	H	H	Heterozygous (2)
Gemini x UI_126	PS17-171-06	F2:3	- / - / H / H / -	NL-3	M	M	M	M	M		-	-	-	-	H	H	Heterozygous (2)
Gemini x UI_126	PS17-171-06	F2:3	- / - / H / H / -	NL-3	M	M	M	M	M		-	-	-	-	H	H	Heterozygous (2)
Gemini x UI_126	PS17-171-06	F2:3	- / - / H / H / -	NL-3	M	M	M	M	M		-	-	-	-	H	H	Heterozygous (2)
Gemini x UI_126	PS17-171-31	F2:3	+ / H / - / + / +	NL-3	TN	TN	TN	TN	TN		+	H	+	-	-	+	Heterozygous (1)
Gemini x UI_126	PS17-171-31	F2:3	+ / H / - / + / +	NL-3	TN	TN	TN	TN	TN		+	H	+	-	-	+	Heterozygous (1)
Gemini x UI_126	PS17-171-31	F2:3	+ / H / - / + / +	NL-3	TN	TN	TN	TN	TN		+	H	+	-	-	+	Heterozygous (1)
Gemini x UI_126	PS17-171-31	F2:3	+ / H / - / + / +	NL-3	TN	TN	TN	TN	TN		+	H	+	-	-	+	Heterozygous (1)
Gemini x UI_126	PS17-171-31	F2:3	+ / H / - / + / +	NL-3	TN	TN	TN	TN	TN		+	H	+	-	-	+	Heterozygous (1)
Gemini x UI_126	PS17-171-31	F2:3	+ / H / - / + / +	NL-3	TN	TN	TN	TN	TN		+	H	+	-	-	+	Heterozygous (1)
Gemini x UI_126	PS17-171-31	F2:3	+ / H / - / + / +	NL-3	TN	TN	TN	TN	TN		+	H	+	-	-	+	Heterozygous (1)
Gemini x UI_126	PS17-171-31	F2:3	+ / H / - / + / +	NL-3	TN	TN	TN	TN	TN		+	-	+	-	-	+	Homozygous
Gemini x UI_126	PS17-171-31	F2:3	+ / H / - / + / +	NL-3	TN	TN	TN	TN	TN		+	-	+	-	-	+	Homozygous
Gemini x UI_126	PS17-171-31	F2:3	+ / H / - / + / +	NL-3	TN	TN	TN	TN	TN		+	H	+	-	-	+	Heterozygous (1)
Gemini x UI_126	PS17-171-31	F2:3	+ / H / - / + / +	NL-3	TN	TN	TN	TN	TN		+	H	+	-	-	+	Heterozygous (1)
Gemini x UI_126	PS17-171-31	F2:3	+ / H / - / + / +	NL-3	TN	TN	TN	TN	TN		+	+	+	-	-	+	Homozygous
Gemini x UI_126	PS17-171-31	F2:3	+ / H / - / + / +	NL-3	TN	TN	TN	TN	TN		+	-	+	-	-	+	Homozygous
Gemini x UI_126	PS17-171-31	F2:3	+ / H / - / + / +	NL-3	TN	TN	TN	TN	TN		+	+	+	-	-	+	Homozygous
Gemini x UI_126	PS17-171-31	F2:3	+ / H / - / + / +	NL-3	TN	TN	TN	TN	TN		+	H	+	-	-	+	Heterozygous (1)
Gemini x UI_126	PS17-171-32	F2:3	- / + / + / - / H	NL-3	NS	NS	mM	mM	mM		-	+	H	-	+	-	Heterozygous (1)
Gemini x UI_126	PS17-171-32	F2:3	- / + / + / - / H	NL-3	NS	mM	mM	mM	mM		-	+	H	-	+	-	Heterozygous (1)
Gemini x UI_126	PS17-171-32	F2:3	- / + / + / - / H	NL-3	NS	NS	NS	NS	NS		-	+	+	-	+	-	Homozygous
Gemini x UI_126	PS17-171-32	F2:3	- / + / + / - / H	NL-3	NS	mM	mM	mM	mM		-	+	-	-	+	-	Homozygous
Gemini x UI_126	PS17-171-32	F2:3	- / + / + / - / H	NL-3	NS	mM	mM	mM	mM		-	+	-	-	+	-	Homozygous
Gemini x UI_126	PS17-171-32	F2:3	- / + / + / - / H	NL-3	NS	mM	mM	mM	mM		-	+	-	-	+	-	Homozygous
Gemini x UI_126	PS17-171-32	F2:3	- / + / + / - / H	NL-3	NS	mM	mM	mM	mM		-	+	-	-	+	-	Homozygous
Gemini x UI_126	PS17-171-32	F2:3	- / + / + / - / H	NL-3	NS	mM	mM	mM	mM		-	+	H	-	+	-	Heterozygous (1)
Gemini x UI_126	PS17-171-32	F2:3	- / + / + / - / H	NL-3	NS	NS	NS	NS	NS		-	+	+	-	+	-	Homozygous
Gemini x UI_126	PS17-171-32	F2:3	- / + / + / - / H	NL-3	NS	mM	mM	mM	mM		-	+	-	-	+	-	Homozygous
Gemini x UI_126	PS17-171-32	F2:3	- / + / + / - / H	NL-3	NS	NS	NS	NS	NS		-	+	+	-	+	-	Homozygous
Gemini x UI_126	PS17-171-32	F2:3	- / + / + / - / H	NL-3	NS	mM	mM	mM	mM		-	+	H	-	+	-	Heterozygous (1)
Gemini x UI_126	PS17-171-32	F2:3	- / + / + / - / H	NL-3	NS	NS	NS	NS	NS		-	+	+	-	+	-	Homozygous
Gemini x UI_126	PS17-171-32	F2:3	- / + / + / - / H	NL-3	NS	mM	mM	mM	mM		-	+	H	-	+	-	Heterozygous (1)
Gemini x UI_126	PS17-171-32	F2:3	- / + / + / - / H	NL-3	NS	mM	mM	mM	mM		-	+	H	-	+	-	Heterozygous (1)
Gemini x UI_126	PS17-171-32	F2:3	- / + / + / - / H	NL-3	NS	mM	mM	mM	mM		-	+	-	-	+	-	Homozygous
Gemini x UI_126	PS17-171-32	F2:3	- / + / + / - / H	NL-3	NS	mM	mM	mM	mM		-	+	H	-	+	-	Heterozygous (1)
Gemini x UI_126	PS17-171-32	F2:3	- / + / + / - / H	NL-3	NS	NS	NS	NS	NS		-	+	+	-	+	-	Homozygous
Gemini x UI_126	PS17-171-32	F2:3	- / + / + / - / H	NL-3	NS	mM	mM	mM	mM		-	+	-	-	+	-	Homozygous
Gemini x UI_126	PS17-171-32	F2:3	- / + / + / - / H	NL-3	NS	mM	mM	mM	mM		-	+	-	-	+	-	Homozygous
Gemini x UI_126	PS17-171-32	F2:3	- / + / + / - / H	NL-3	NS	mM	mM	mM	mM		-	+	-	-	+	-	Homozygous
Gemini x UI_126	PS17-171-40	F2:3	+ / + / H / H / -	NL-3	VN	dTN	dTN	dTN	dTN		+	+	-	-	H	H	Heterozygous (2)
Gemini x UI_126	PS17-171-40	F2:3	+ / + / H / H / -	NL-3	TN	TN	TN	TN	TN		+	+	-	-	-	+	Homozygous
Gemini x UI_126	PS17-171-40	F2:3	+ / + / H / H / -	NL-3	VN	dTN	dTN	dTN	dTN		+	+	-	-	H	H	Heterozygous (2)
Gemini x UI_126	PS17-171-40	F2:3	+ / + / H / H / -	NL-3	VN	VN	dTN	dTN	dTN		+	+	-	-	H	H	Heterozygous (2)
Gemini x UI_126	PS17-171-40	F2:3	+ / + / H / H / -	NL-3	TN	TN	TN	TN	TN		+	+	-	-	-	+	Homozygous
Gemini x UI_126	PS17-171-40	F2:3	+ / + / H / H / -	NL-3	VN	dTN	dTN	dTN	dTN		+	+	-	-	H	H	Heterozygous (2)
Gemini x UI_126	PS17-171-40	F2:3	+ / + / H / H / -	NL-3	VN	dTN	dTN	dTN	dTN		+	+	-	-	H	H	Heterozygous (2)
Gemini x UI_126	PS17-171-40	F2:3	+ / + / H / H / -	NL-3	TN	TN	TN	TN	TN		+	+	-	-	-	+	Homozygous
Gemini x UI_126	PS17-171-40	F2:3	+ / + / H / H / -	NL-3	VN	VN	VN	VN	VN		+	+	-	-	+	-	Homozygous
Gemini x UI_126	PS17-171-40	F2:3	+ / + / H / H / -	NL-3	VN	VN	VN	VN	VN		+	+	-	-	+	-	Homozygous
Gemini x UI_126	PS17-171-40	F2:3	+ / + / H / H / -	NL-3	VN	VN	VN	VN	VN		+	+	-	-	+	-	Homozygous
Gemini x UI_126	PS17-171-40	F2:3	+ / + / H / H / -	NL-3	TN	TN	TN	TN	TN		+	+	-	-	-	+	Homozygous
Gemini x UI_126	PS17-171-40	F2:3	+ / + / H / H / -	NL-3	VN	dTN	dTN	dTN	dTN		+	+	-	-	H	H	Heterozygous (2)
Gemini x UI_126	PS17-171-40	F2:3	+ / + / H / H / -	NL-3	VN	dTN	dTN	dTN	dTN		+	+	-	-	H	H	Heterozygous (2)
USPT-CBB-1 X PT7-2	PS17-141-2	F2:3	+ / + / H / - / +	NL-8	VN	VN	VN	VN	VN		+	+	+	-	-	-	Homozygous
USPT-CBB-1 X PT7-2	PS17-141-2	F2:3	+ / + / H / - / +	NL-8	LLN	LLN+	LLN+	LLN+	LLN+		+	+	+	-	+	-	Homozygous
USPT-CBB-1 X PT7-2	PS17-141-2	F2:3	+ / + / H / - / +	NL-8	LLN	LLN+	LLN+	LLN+	LLN+		+	+	+	-	+	-	Homozygous
USPT-CBB-1 X PT7-2	PS17-141-2	F2:3	+ / + / H / - / +	NL-8	VN	VN	VN	VN	VN		+	+	+	-	-	-	Homozygous
USPT-CBB-1 X PT7-2	PS17-141-2	F2:3	+ / + / H / - / +	NL-8	VN	VN	VN	VN	VN		+	+	+	-	-	-	Homozygous
USPT-CBB-1 X PT7-2	PS17-141-2	F2:3	+ / + / H / - / +	NL-8	VN	VN	VN	VN	VN		+	+	+	-	-	-	Homozygous
USPT-CBB-1 X PT7-2	PS17-141-2	F2:3	+ / + / H / - / +	NL-8	VN	VN	VN	VN	VN		+	+	+	-	H	-	Heterozygous (1)
USPT-CBB-1 X PT7-2	PS17-141-2	F2:3	+ / + / H / - / +	NL-8	VN	VN	VN	VN	VN		+	+	+	-	H	-	Heterozygous (1)
USPT-CBB-1 X PT7-2	PS17-141-2	F2:3	+ / + / H / - / +	NL-8	VN	VN	VN	VN	VN		+	+	+	-	H	-	Heterozygous (1)
USPT-CBB-1 X PT7-2	PS17-141-2	F2:3	+ / + / H / - / +	NL-8	VN	VN	VN	VN	VN		+	+	+	-	H	-	Heterozygous (1)
USPT-CBB-1 X PT7-2	PS17-141-2	F2:3	+ / + / H / - / +	NL-8	VN	VN	VN	VN	VN		+	+	+	-	-	-	Homozygous
USPT-CBB-1 X PT7-2	PS17-141-2	F2:3	+ / + / H / - / +	NL-8	VN	VN	VN	VN	VN		+	+	+	-	H	-	Heterozygous (1)
USPT-CBB-1 X PT7-2	PS17-141-2	F2:3	+ / + / H / - / +	NL-8	VN	VN	VN	VN	VN		+	+	+	-	H	-	Heterozygous (1)
USPT-CBB-1 X PT7-2	PS17-141-2	F2:3	+ / + / H / - / +	NL-8	LLN	LLN+	LLN+	LLN+	LLN+		+	+	+	-	+	-	Homozygous
USPT-CBB-1 X PT7-2	PS17-141-2	F2:3	+ / + / H / - / +	NL-8	VN	VN	VN	VN	VN		+	+	+	-	H	-	Heterozygous (1)
USPT-CBB-1 X PT7-2	PS17-141-2	F2:3	+ / + / H / - / +	NL-8	VN	VN	VN	VN	VN		+	+	+	-	-	-	Homozygous
USPT-CBB-1 X PT7-2	PS17-141-2	F2:3	+ / + / H / - / +	NL-8	VN	VN	VN	VN	VN		+	+	+	-	-	-	Homozygous
USPT-CBB-1 X PT7-2	PS17-141-3	F2:3	+ / - / + / - / H	NL-8	LLN	LLN	LLN	LLN	LLN		+	-	+	-	+	-	Homozygous
USPT-CBB-1 X PT7-2	PS17-141-3	F2:3	+ / - / + / - / H	NL-8	VN	VN	VN	dTN	dTN		+	-	H	-	+	-	Heterozygous (1)
USPT-CBB-1 X PT7-2	PS17-141-3	F2:3	+ / - / + / - / H	NL-8	VN	VN	VN	dTN	dTN		+	-	H	-	+	-	Heterozygous (1)
USPT-CBB-1 X PT7-2	PS17-141-3	F2:3	+ / - / + / - / H	NL-8	LLN	LLN	LLN	LLN	LLN		+	-	+	-	+	-	Homozygous
USPT-CBB-1 X PT7-2	PS17-141-3	F2:3	+ / - / + / - / H	NL-8	VN	VN	VN	dTN	dTN		+	-	H	-	+	-	Heterozygous (1)
USPT-CBB-1 X PT7-2	PS17-141-3	F2:3	+ / - / + / - / H	NL-8	VN	VN	TN	dTN	dTN		+	-	-	-	+	-	Homozygous
USPT-CBB-1 X PT7-2	PS17-141-3	F2:3	+ / - / + / - / H	NL-8	VN	VN	VN	dTN	dTN		+	-	H	-	+	-	Heterozygous (1)
USPT-CBB-1 X PT7-2	PS17-141-3	F2:3	+ / - / + / - / H	NL-8	LLN	LLN	LLN	LLN	LLN		+	-	+	-	+	-	Homozygous
USPT-CBB-1 X PT7-2	PS17-141-3	F2:3	+ / - / + / - / H	NL-8	VN	VN	TN	dTN	dTN		+	-	-	-	+	-	Homozygous
USPT-CBB-1 X PT7-2	PS17-141-3	F2:3	+ / - / + / - / H	NL-8	VN	VN	VN	dTN	dTN		+	-	H	-	+	-	Heterozygous (1)
USPT-CBB-1 X PT7-2	PS17-141-3	F2:3	+ / - / + / - / H	NL-8	LLN	LLN	LLN	LLN	LLN		+	-	+	-	+	-	Homozygous
USPT-CBB-1 X PT7-2	PS17-141-3	F2:3	+ / - / + / - / H	NL-8	VN	VN	VN	dTN	dTN		+	-	H	-	+	-	Heterozygous (1)
USPT-CBB-1 X PT7-2	PS17-141-3	F2:3	+ / - / + / - / H	NL-8	VN	VN	VN	dTN	dTN		+	-	-	-	+	-	Homozygous
USPT-CBB-1 X PT7-2	PS17-141-3	F2:3	+ / - / + / - / H	NL-8	LLN	LLN	LLN	LLN	LLN		+	-	+	-	+	-	Homozygous
USPT-CBB-1 X PT7-2	PS17-141-3	F2:3	+ / - / + / - / H	NL-8	VN	VN	VN	dTN	dTN		+	-	H	-	+	-	Heterozygous (1)
USPT-CBB-1 X PT7-2	PS17-141-3	F2:3	+ / - / + / - / H	NL-8	VN	VN	VN	dTN	dTN		+	-	-	-	+	-	Homozygous
USPT-CBB-1 X PT7-2	PS17-141-3	F2:3	+ / - / + / - / H	NL-8	VN	VN	VN	dTN	dTN		+	-	H	-	+	-	Heterozygous (1)
USPT-CBB-1 X PT7-2	PS17-141-3	F2:3	+ / - / + / - / H	NL-8	LLN	LLN	LLN	LLN	LLN		+	-	+	-	+	-	Homozygous
USPT-CBB-1 X PT7-2	PS17-141-3	F2:3	+ / - / + / - / H	NL-8	VN	TN	TN	dTN	dTN		+	-	-	-	+	-	Homozygous
USPT-CBB-1 X PT7-2	PS17-141-3	F2:3	+ / - / + / - / H	NL-8	VN	VN	VN	dTN	dTN		+	-	H	-	+	-	Heterozygous (1)
USPT-CBB-1 X PT7-2	PS17-141-3	F2:3	+ / - / + / - / H	NL-8	VN	VN	VN	dTN	dTN		+	-	H	-	+	-	Heterozygous (1)
USPT-CBB-1 X PT7-2	PS17-141-4	F2:3	+ / - / H / - / H	NL-8	TN	TN	TN	TN	TN		+	-	+	-	H	-	Heterozygous (1)
USPT-CBB-1 X PT7-2	PS17-141-4	F2:3	+ / - / H / - / H	NL-8	TN	TN	TN	TN	TN		+	-	+	-	H	-	Heterozygous (1)
USPT-CBB-1 X PT7-2	PS17-141-4	F2:3	+ / - / H / - / H	NL-8	VN	VN	VN	dTN	dTN		+	-	H	-	+	-	Heterozygous (1)
USPT-CBB-1 X PT7-2	PS17-141-4	F2:3	+ / - / H / - / H	NL-8	TN	TN	TN	TN	TN		+	-	H	-	H	-	Heterozygous (2)
USPT-CBB-1 X PT7-2	PS17-141-4	F2:3	+ / - / H / - / H	NL-8	VN	dTN	dTN	dTN	dTN		+	-	+	-	H	-	Heterozygous (1)
USPT-CBB-1 X PT7-2	PS17-141-4	F2:3	+ / - / H / - / H	NL-8	TN	TN	TN	TN	TN		+	-	H	-	-	-	Heterozygous (1)
USPT-CBB-1 X PT7-2	PS17-141-4	F2:3	+ / - / H / - / H	NL-8	TN	TN	TN	TN	TN		+	-	H	-	H	-	Heterozygous (2)
USPT-CBB-1 X PT7-2	PS17-141-4	F2:3	+ / - / H / - / H	NL-8	LLN	LLN	LLN	LLN	LLN		+	-	+	-	+	-	Homozygous
USPT-CBB-1 X PT7-2	PS17-141-4	F2:3	+ / - / H / - / H	NL-8	TN	TN	TN	TN	TN		+	-	-	-	H	-	Heterozygous (1)
USPT-CBB-1 X PT7-2	PS17-141-4	F2:3	+ / - / H / - / H	NL-8	TN	TN	TN	TN	TN		+	-	H	-	-	-	Heterozygous (1)
USPT-CBB-1 X PT7-2	PS17-141-4	F2:3	+ / - / H / - / H	NL-8	VN	VN	VN	dTN	dTN		+	-	-	-	+	-	Homozygous
USPT-CBB-1 X PT7-2	PS17-141-4	F2:3	+ / - / H / - / H	NL-8	TN	TN	TN	TN	TN		+	-	H	-	H	-	Heterozygous (2)
USPT-CBB-1 X PT7-2	PS17-141-4	F2:3	+ / - / H / - / H	NL-8	VN	VN	VN	dTN	dTN		+	-	H	-	+	-	Heterozygous (1)
USPT-CBB-1 X PT7-2	PS17-141-4	F2:3	+ / - / H / - / H	NL-8	TN	TN	TN	TN	TN		+	-	+	-	-	-	Homozygous
USPT-CBB-1 X PT7-2	PS17-141-4	F2:3	+ / - / H / - / H	NL-8	LLN	LLN	LLN	LLN	LLN		+	-	+	-	+	-	Homozygous
USPT-CBB-1 X PT7-2	PS17-141-4	F2:3	+ / - / H / - / H	NL-8	VN	dTN	dTN	dTN	dTN		+	-	H	-	H	-	Heterozygous (2)
USPT-CBB-1 X PT7-2	PS17-141-4	F2:3	+ / - / H / - / H	NL-8	VN	VN	VN	dTN	dTN		+	-	H	-	+	-	Heterozygous (1)
USPT-CBB-1 X PT7-2	PS17-141-4	F2:3	+ / - / H / - / H	NL-8	TN	TN	TN	TN	TN		+	-	+	-	-	-	Homozygous
USPT-CBB-1 X PT7-2	PS17-141-4	F2:3	+ / - / H / - / H	NL-8	TN	TN	TN	TN	TN		+	-	H	-	H	-	Heterozygous (2)
USPT-CBB-1 X PT7-2	PS17-141-6	F2:3	+ / H / - / - / +	NL-8	TN	TN	TN	TN	TN		+	-	+	-	-	-	Homozygous
USPT-CBB-1 X PT7-2	PS17-141-6	F2:3	+ / H / - / - / +	NL-8	TN	TN	TN	TN	TN		+	-	+	-	-	-	Homozygous
USPT-CBB-1 X PT7-2	PS17-141-6	F2:3	+ / H / - / - / +	NL-8	VN	VN	VN	VN	VN		+	H	+	-	-	-	Heterozygous (1)
USPT-CBB-1 X PT7-2	PS17-141-6	F2:3	+ / H / - / - / +	NL-8	TN	TN	TN	TN	TN		+	-	+	-	-	-	Homozygous
USPT-CBB-1 X PT7-2	PS17-141-6	F2:3	+ / H / - / - / +	NL-8	TN	TN	TN	TN	TN		+	-	+	-	-	-	Homozygous
USPT-CBB-1 X PT7-2	PS17-141-6	F2:3	+ / H / - / - / +	NL-8	VN	VN	VN	VN	VN		+	H	+	-	-	-	Heterozygous (1)
USPT-CBB-1 X PT7-2	PS17-141-6	F2:3	+ / H / - / - / +	NL-8	VN	VN	VN	VN	VN		+	+	+	-	-	-	Homozygous
USPT-CBB-1 X PT7-2	PS17-141-6	F2:3	+ / H / - / - / +	NL-8	VN	VN	VN	VN	VN		+	H	+	-	-	-	Heterozygous (1)
USPT-CBB-1 X PT7-2	PS17-141-6	F2:3	+ / H / - / - / +	NL-8	TN	TN	TN	TN	TN		+	-	+	-	-	-	Homozygous
USPT-CBB-1 X PT7-2	PS17-141-6	F2:3	+ / H / - / - / +	NL-8	TN	TN	TN	TN	TN		+	-	+	-	-	-	Homozygous
USPT-CBB-1 X PT7-2	PS17-141-6	F2:3	+ / H / - / - / +	NL-8	VN	VN	VN	VN	VN		+	H	+	-	-	-	Heterozygous (1)
USPT-CBB-1 X PT7-2	PS17-141-6	F2:3	+ / H / - / - / +	NL-8	VN	VN	VN	VN	VN		+	+	+	-	-	-	Homozygous
USPT-CBB-1 X PT7-2	PS17-141-6	F2:3	+ / H / - / - / +	NL-8	VN	VN	VN	VN	VN		+	H	+	-	-	-	Heterozygous (1)
USPT-CBB-1 X PT7-2	PS17-141-6	F2:3	+ / H / - / - / +	NL-8	VN	VN	VN	VN	VN		+	+	+	-	-	-	Homozygous
USPT-CBB-1 X PT7-2	PS17-141-6	F2:3	+ / H / - / - / +	NL-8	TN	TN	TN	TN	TN		+	-	+	-	-	-	Homozygous
USPT-CBB-1 X PT7-2	PS17-141-6	F2:3	+ / H / - / - / +	NL-8	VN	VN	VN	VN	VN		+	H	+	-	-	-	Heterozygous (1)
USPT-CBB-1 X PT7-2	PS17-141-6	F2:3	+ / H / - / - / +	NL-8	TN	TN	TN	TN	TN		+	-	+	-	-	-	Homozygous
USPT-CBB-1 X PT7-2	PS17-141-6	F2:3	+ / H / - / - / +	NL-8	VN	VN	VN	VN	VN		+	H	+	-	-	-	Heterozygous (1)
USPT-CBB-1 X PT7-2	PS17-141-6	F2:3	+ / H / - / - / +	NL-8	VN	VN	VN	VN	VN		+	+	+	-	-	-	Homozygous
USPT-CBB-1 X PT7-2	PS17-141-6	F2:3	+ / H / - / - / +	NL-8	VN	VN	VN	VN	VN		+	+	+	-	-	-	Homozygous
USPT-CBB-1 X PT7-2	PS17-141-6	F2:3	+ / H / - / - / +	NL-8	VN	VN	VN	VN	VN		+	+	+	-	-	-	Homozygous
USPT-CBB-1 X PT7-2	PS17-141-18	F2:3	+ / - / + / - / H	NL-8	VN	VN	VN	dTN	dTN		+	-	H	-	+	-	Heterozygous (1)
USPT-CBB-1 X PT7-2	PS17-141-18	F2:3	+ / - / + / - / H	NL-8	VN	VN	VN	dTN	dTN		+	-	H	-	+	-	Heterozygous (1)
USPT-CBB-1 X PT7-2	PS17-141-18	F2:3	+ / - / + / - / H	NL-8	LLN	LLN	LLN	LLN	LLN		+	-	+	-	+	-	Homozygous
USPT-CBB-1 X PT7-2	PS17-141-18	F2:3	+ / - / + / - / H	NL-8	VN	dTN	dTN	dTN	dTN		+	-	-	-	+	-	Homozygous
USPT-CBB-1 X PT7-2	PS17-141-18	F2:3	+ / - / + / - / H	NL-8	LLN	LLN	LLN	LLN	LLN		+	-	+	-	+	-	Homozygous
USPT-CBB-1 X PT7-2	PS17-141-18	F2:3	+ / - / + / - / H	NL-8	LLN	LLN	LLN	LLN	LLN		+	-	+	-	+	-	Homozygous
USPT-CBB-1 X PT7-2	PS17-141-18	F2:3	+ / - / + / - / H	NL-8	LLN	LLN	LLN	LLN	LLN		+	-	+	-	+	-	Homozygous
USPT-CBB-1 X PT7-2	PS17-141-18	F2:3	+ / - / + / - / H	NL-8	VN	VN	VN	dTN	dTN		+	-	H	-	+	-	Heterozygous (1)
USPT-CBB-1 X PT7-2	PS17-141-18	F2:3	+ / - / + / - / H	NL-8	VN	VN	VN	dTN	dTN		+	-	H	-	+	-	Heterozygous (1)
USPT-CBB-1 X PT7-2	PS17-141-18	F2:3	+ / - / + / - / H	NL-8	VN	VN	VN	dTN	dTN		+	-	H	-	+	-	Heterozygous (1)
USPT-CBB-1 X PT7-2	PS17-141-18	F2:3	+ / - / + / - / H	NL-8	VN	dTN	dTN	dTN	dTN		+	-	-	-	+	-	Homozygous
USPT-CBB-1 X PT7-2	PS17-141-18	F2:3	+ / - / + / - / H	NL-8	LLN	LLN	LLN	LLN	LLN		+	-	+	-	+	-	Homozygous
USPT-CBB-1 X PT7-2	PS17-141-18	F2:3	+ / - / + / - / H	NL-8	VN	dTN	dTN	dTN	dTN		+	-	-	-	+	-	Homozygous
USPT-CBB-1 X PT7-2	PS17-141-18	F2:3	+ / - / + / - / H	NL-8	VN	dTN	dTN	dTN	dTN		+	-	-	-	+	-	Homozygous
USPT-CBB-1 X PT7-2	PS17-141-18	F2:3	+ / - / + / - / H	NL-8	VN	VN	VN	dTN	dTN		+	-	H	-	+	-	Heterozygous (1)
USPT-CBB-1 X PT7-2	PS17-141-18	F2:3	+ / - / + / - / H	NL-8	VN	VN	VN	dTN	dTN		+	-	-	-	+	-	Homozygous
USPT-CBB-1 X PT7-2	PS17-141-20	F2:3	+ / - / H / - / +	NL-8	LLN	LLN	LLN	LLN	LLN		+	-	+	-	+	-	Homozygous
USPT-CBB-1 X PT7-2	PS17-141-20	F2:3	+ / - / H / - / +	NL-8	LLN	LLN	LLN	LLN	LLN		+	-	+	-	+	-	Homozygous
USPT-CBB-1 X PT7-2	PS17-141-20	F2:3	+ / - / H / - / +	NL-8	TN	TN	TN	TN	TN		+	-	+	-	-	-	Homozygous
USPT-CBB-1 X PT7-2	PS17-141-20	F2:3	+ / - / H / - / +	NL-8	VN	dTN	dTN	dTN	dTN		+	-	+	-	H	-	Heterozygous (1)
USPT-CBB-1 X PT7-2	PS17-141-20	F2:3	+ / - / H / - / +	NL-8	VN	dTN	dTN	dTN	dTN		+	-	+	-	H	-	Heterozygous (1)
USPT-CBB-1 X PT7-2	PS17-141-20	F2:3	+ / - / H / - / +	NL-8	VN	dTN	dTN	dTN	dTN		+	-	+	-	H	-	Heterozygous (1)
USPT-CBB-1 X PT7-2	PS17-141-20	F2:3	+ / - / H / - / +	NL-8	TN	TN	TN	TN	TN		+	-	+	-	-	-	Homozygous
USPT-CBB-1 X PT7-2	PS17-141-20	F2:3	+ / - / H / - / +	NL-8	VN	dTN	dTN	dTN	dTN		+	-	+	-	H	-	Heterozygous (1)
USPT-CBB-1 X PT7-2	PS17-141-20	F2:3	+ / - / H / - / +	NL-8	VN	dTN	dTN	dTN	dTN		+	-	+	-	H	-	Heterozygous (1)
USPT-CBB-1 X PT7-2	PS17-141-20	F2:3	+ / - / H / - / +	NL-8	TN	TN	TN	TN	TN		+	-	+	-	-	-	Homozygous
USPT-CBB-1 X PT7-2	PS17-141-20	F2:3	+ / - / H / - / +	NL-8	VN	dTN	dTN	dTN	dTN		+	-	+	-	H	-	Heterozygous (1)
USPT-CBB-1 X PT7-2	PS17-141-20	F2:3	+ / - / H / - / +	NL-8	VN	dTN	dTN	dTN	dTN		+	-	+	-	H	-	Heterozygous (1)
USPT-CBB-1 X PT7-2	PS17-141-20	F2:3	+ / - / H / - / +	NL-8	LLN	LLN	LLN	LLN	LLN		+	-	+	-	+	-	Homozygous
USPT-CBB-1 X PT7-2	PS17-141-20	F2:3	+ / - / H / - / +	NL-8	LLN	LLN	LLN	LLN	LLN		+	-	+	-	+	-	Homozygous
USPT-CBB-1 X PT7-2	PS17-141-20	F2:3	+ / - / H / - / +	NL-8	VN	dTN	dTN	dTN	dTN		+	-	+	-	H	-	Heterozygous (1)
USPT-CBB-1 X PT7-2	PS17-141-20	F2:3	+ / - / H / - / +	NL-8	TN	TN	TN	TN	TN		+	-	+	-	-	-	Homozygous
USPT-CBB-1 X PT7-2	PS17-141-20	F2:3	+ / - / H / - / +	NL-8	VN	dTN	dTN	dTN	dTN		+	-	+	-	H	-	Heterozygous (1)
USPT-CBB-1 X PT7-2	PS17-141-20	F2:3	+ / - / H / - / +	NL-8	TN	TN	TN	TN	TN		+	-	+	-	-	-	Homozygous
USPT-CBB-1 X PT7-2	PS17-141-20	F2:3	+ / - / H / - / +	NL-8	VN	dTN	dTN	dTN	dTN		+	-	+	-	H	-	Heterozygous (1)
Beryl X Quincy	PS17-162-1	F2:3	+ / + / + / - / H	NL-8	VN	VN	VN	VN	VN		+	+	H	-	+	-	Heterozygous (1)
Beryl X Quincy	PS17-162-1	F2:3	+ / + / + / - / H	NL-8	LLN	LLN+	LLN+	LLN+	LLN+		+	+	+	-	+	-	Homozygous
Beryl X Quincy	PS17-162-1	F2:3	+ / + / + / - / H	NL-8	VN	VN	VN	VN	VN		+	+	-	-	+	-	Homozygous
Beryl X Quincy	PS17-162-1	F2:3	+ / + / + / - / H	NL-8	VN	VN	VN	VN	VN		+	+	-	-	+	-	Homozygous
Beryl X Quincy	PS17-162-1	F2:3	+ / + / + / - / H	NL-8	VN	VN	VN	VN	VN		+	+	H	-	+	-	Heterozygous (1)
Beryl X Quincy	PS17-162-1	F2:3	+ / + / + / - / H	NL-8	VN	VN	VN	VN	VN		+	+	H	-	+	-	Heterozygous (1)
Beryl X Quincy	PS17-162-1	F2:3	+ / + / + / - / H	NL-8	VN	VN	VN	VN	VN		+	+	-	-	+	-	Homozygous
Beryl X Quincy	PS17-162-1	F2:3	+ / + / + / - / H	NL-8	LLN	LLN+	LLN+	LLN+	LLN+		+	+	+	-	+	-	Homozygous
Beryl X Quincy	PS17-162-1	F2:3	+ / + / + / - / H	NL-8	LLN	LLN+	LLN+	LLN+	LLN+		+	+	+	-	+	-	Homozygous
Beryl X Quincy	PS17-162-1	F2:3	+ / + / + / - / H	NL-8	VN	VN	VN	VN	VN		+	+	-	-	+	-	Homozygous
Beryl X Quincy	PS17-162-1	F2:3	+ / + / + / - / H	NL-8	LLN	LLN+	LLN+	LLN+	LLN+		+	+	+	-	+	-	Homozygous
Beryl X Quincy	PS17-162-1	F2:3	+ / + / + / - / H	NL-8	VN	VN	VN	VN	VN		+	+	-	-	+	-	Homozygous
Beryl X Quincy	PS17-162-1	F2:3	+ / + / + / - / H	NL-8	VN	VN	VN	VN	VN		+	+	-	-	+	-	Homozygous
Beryl X Quincy	PS17-162-1	F2:3	+ / + / + / - / H	NL-8	VN	VN	VN	VN	VN		+	+	H	-	+	-	Heterozygous (1)
Beryl X Quincy	PS17-162-1	F2:3	+ / + / + / - / H	NL-8	VN	VN	VN	VN	VN		+	+	H	-	+	-	Heterozygous (1)
Beryl X Quincy	PS17-162-1	F2:3	+ / + / + / - / H	NL-8	VN	VN	VN	VN	VN		+	+	-	-	+	-	Homozygous
Beryl X Quincy	PS17-162-1	F2:3	+ / + / + / - / H	NL-8	VN	VN	VN	VN	VN		+	+	-	-	+	-	Homozygous
Beryl X Quincy	PS17-162-1	F2:3	+ / + / + / - / H	NL-8	VN	VN	VN	VN	VN		+	+	-	-	+	-	Homozygous
Beryl X Quincy	PS17-162-1	F2:3	+ / + / + / - / H	NL-8	VN	VN	VN	VN	VN		+	+	H	-	+	-	Heterozygous (1)
Beryl X Quincy	PS17-162-8	F2:3	+ / + / + / - / +	NL-8	LLN	LLN	LLN+	LLN+	LLN+		+	+	+	-	+	-	Homozygous
Beryl X Quincy	PS17-162-8	F2:3	+ / + / + / - / +	NL-8	LLN	LLN	LLN+	LLN+	LLN+		+	+	+	-	+	-	Homozygous
Beryl X Quincy	PS17-162-8	F2:3	+ / + / + / - / +	NL-8	LLN	LLN	LLN+	LLN+	LLN+		+	+	+	-	+	-	Homozygous
Beryl X Quincy	PS17-162-8	F2:3	+ / + / + / - / +	NL-8	LLN	LLN	LLN+	LLN+	LLN+		+	+	+	-	+	-	Homozygous
Beryl X Quincy	PS17-162-8	F2:3	+ / + / + / - / +	NL-8	LLN	LLN	LLN+	LLN+	LLN+		+	+	+	-	+	-	Homozygous
Beryl X Quincy	PS17-162-8	F2:3	+ / + / + / - / +	NL-8	LLN	LLN	LLN+	LLN+	LLN+		+	+	+	-	+	-	Homozygous
Beryl X Quincy	PS17-162-8	F2:3	+ / + / + / - / +	NL-8	LLN	LLN	LLN+	LLN+	LLN+		+	+	+	-	+	-	Homozygous
Beryl X Quincy	PS17-162-8	F2:3	+ / + / + / - / +	NL-8	LLN	LLN	LLN+	LLN+	LLN+		+	+	+	-	+	-	Homozygous
Beryl X Quincy	PS17-162-8	F2:3	+ / + / + / - / +	NL-8	LLN	LLN	LLN+	LLN+	LLN+		+	+	+	-	+	-	Homozygous
Beryl X Quincy	PS17-162-8	F2:3	+ / + / + / - / +	NL-8	LLN	LLN	LLN+	LLN+	LLN+		+	+	+	-	+	-	Homozygous
Beryl X Quincy	PS17-162-8	F2:3	+ / + / + / - / +	NL-8	LLN	LLN	LLN+	LLN+	LLN+		+	+	+	-	+	-	Homozygous
Beryl X Quincy	PS17-162-8	F2:3	+ / + / + / - / +	NL-8	LLN	LLN	LLN+	LLN+	LLN+		+	+	+	-	+	-	Homozygous
Beryl X Quincy	PS17-162-8	F2:3	+ / + / + / - / +	NL-8	LLN	LLN	LLN+	LLN+	LLN+		+	+	+	-	+	-	Homozygous
Beryl X Quincy	PS17-162-8	F2:3	+ / + / + / - / +	NL-8	LLN	LLN	LLN+	LLN+	LLN+		+	+	+	-	+	-	Homozygous
Beryl X Quincy	PS17-162-8	F2:3	+ / + / + / - / +	NL-8	LLN	LLN	LLN+	LLN+	LLN+		+	+	+	-	+	-	Homozygous
Beryl X Quincy	PS17-162-8	F2:3	+ / + / + / - / +	NL-8	LLN	LLN	LLN+	LLN+	LLN+		+	+	+	-	+	-	Homozygous
Beryl X Quincy	PS17-162-8	F2:3	+ / + / + / - / +	NL-8	LLN	LLN	LLN+	LLN+	LLN+		+	+	+	-	+	-	Homozygous
Beryl X Quincy	PS17-162-8	F2:3	+ / + / + / - / +	NL-8	LLN	LLN	LLN+	LLN+	LLN+		+	+	+	-	+	-	Homozygous
Beryl X Quincy	PS17-162-8	F2:3	+ / + / + / - / +	NL-8	LLN	LLN	LLN+	LLN+	LLN+		+	+	+	-	+	-	Homozygous
Beryl X Quincy	PS17-162-8	F2:3	+ / + / + / - / +	NL-8	LLN	LLN	LLN+	LLN+	LLN+		+	+	+	-	+	-	Homozygous
Beryl X Quincy	PS17-162-8	F2:3	+ / + / + / - / +	NL-8	LLN	LLN	LLN+	LLN+	LLN+		+	+	+	-	+	-	Homozygous
Gemini x UI_126	PS17-171-07	F2:3	+ / - / + / - / H	NL-8	VN	dTN	dTN	dTN	dTN		+	-	-	-	+	-	Homozygous
Gemini x UI_126	PS17-171-07	F2:3	+ / - / + / - / H	NL-8	VN	VN	VN	dTN	dTN		+	-	H	-	+	-	Heterozygous (1)
Gemini x UI_126	PS17-171-07	F2:3	+ / - / + / - / H	NL-8	VN	dTN	dTN	dTN	dTN		+	-	-	-	+	-	Homozygous
Gemini x UI_126	PS17-171-07	F2:3	+ / - / + / - / H	NL-8	LLN	LLN	LLN	LLN	LLN		+	-	+	-	+	-	Homozygous
Gemini x UI_126	PS17-171-07	F2:3	+ / - / + / - / H	NL-8	LLN	LLN	LLN	LLN	LLN		+	-	+	-	+	-	Homozygous
Gemini x UI_126	PS17-171-07	F2:3	+ / - / + / - / H	NL-8	VN	VN	dTN	dTN	dTN		+	-	-	-	+	-	Homozygous
Gemini x UI_126	PS17-171-07	F2:3	+ / - / + / - / H	NL-8	VN	dTN	dTN	dTN	dTN		+	-	-	-	+	-	Homozygous
Gemini x UI_126	PS17-171-07	F2:3	+ / - / + / - / H	NL-8	VN	VN	VN	dTN	dTN		+	-	-	-	+	-	Homozygous
Gemini x UI_126	PS17-171-07	F2:3	+ / - / + / - / H	NL-8	LLN	LLN	LLN	LLN	LLN		+	-	+	-	+	-	Homozygous
Gemini x UI_126	PS17-171-07	F2:3	+ / - / + / - / H	NL-8	VN	VN	VN	dTN	dTN		+	-	H	-	+	-	Heterozygous (1)
Gemini x UI_126	PS17-171-07	F2:3	+ / - / + / - / H	NL-8	VN	VN	VN	dTN	dTN		+	-	H	-	+	-	Heterozygous (1)
Gemini x UI_126	PS17-171-31	F2:3	+ / H / - / + / +	NL-8	VN	VN	VN	VN	VN		+	H	+	-	-	+	Heterozygous (1)
Gemini x UI_126	PS17-171-31	F2:3	+ / H / - / + / +	NL-8	VN	VN	VN	VN	VN		+	+	+	-	-	+	Homozygous
Gemini x UI_126	PS17-171-31	F2:3	+ / H / - / + / +	NL-8	TN	TN	TN	TN	TN		+	-	+	-	-	+	Homozygous
Gemini x UI_126	PS17-171-31	F2:3	+ / H / - / + / +	NL-8	VN	VN	VN	VN	VN		+	H	+	-	-	+	Heterozygous (1)
Gemini x UI_126	PS17-171-31	F2:3	+ / H / - / + / +	NL-8	VN	VN	VN	VN	VN		+	H	+	-	-	+	Heterozygous (1)
Gemini x UI_126	PS17-171-31	F2:3	+ / H / - / + / +	NL-8	TN	TN	TN	TN	TN		+	-	+	-	-	+	Homozygous
Gemini x UI_126	PS17-171-31	F2:3	+ / H / - / + / +	NL-8	VN	VN	VN	VN	VN		+	H	+	-	-	+	Heterozygous (1)
Gemini x UI_126	PS17-171-31	F2:3	+ / H / - / + / +	NL-8	TN	TN	TN	TN	TN		+	-	+	-	-	+	Homozygous
Gemini x UI_126	PS17-171-31	F2:3	+ / H / - / + / +	NL-8	VN	VN	VN	VN	VN		+	+	+	-	-	+	Homozygous
Gemini x UI_126	PS17-171-31	F2:3	+ / H / - / + / +	NL-8	TN	TN	TN	TN	TN		+	-	+	-	-	+	Homozygous
Gemini x UI_126	PS17-171-31	F2:3	+ / H / - / + / +	NL-8	VN	VN	VN	VN	VN		+	H	+	-	-	+	Heterozygous (1)
Gemini x UI_126	PS17-171-31	F2:3	+ / H / - / + / +	NL-8	VN	VN	VN	VN	VN		+	H	+	-	-	+	Heterozygous (1)
Gemini x UI_126	PS17-171-31	F2:3	+ / H / - / + / +	NL-8	TN	TN	TN	TN	TN		+	-	+	-	-	+	Homozygous
Gemini x UI_126	PS17-171-31	F2:3	+ / H / - / + / +	NL-8	TN	TN	TN	TN	TN		+	-	+	-	-	+	Homozygous
Gemini x UI_126	PS17-171-31	F2:3	+ / H / - / + / +	NL-8	VN	VN	VN	VN	VN		+	H	+	-	-	+	Heterozygous (1)
Gemini x UI_126	PS17-171-40	F2:3	+ / + / H / H / -	NL-8	VN	VN	VN	VN	VN		+	+	-	-	+	H	Heterozygous (1)
Gemini x UI_126	PS17-171-40	F2:3	+ / + / H / H / -	NL-8	VN	VN	VN	VN	VN		+	+	-	-	+	-	Homozygous
Gemini x UI_126	PS17-171-40	F2:3	+ / + / H / H / -	NL-8	VN	VN	VN	VN	VN		+	+	-	-	H	H	Heterozygous (2)
Gemini x UI_126	PS17-171-40	F2:3	+ / + / H / H / -	NL-8	VN	VN	VN	VN	VN		+	+	-	-	H	H	Heterozygous (2)
Gemini x UI_126	PS17-171-40	F2:3	+ / + / H / H / -	NL-8	VN	VN	VN	VN	VN		+	+	-	-	H	H	Heterozygous (2)
Gemini x UI_126	PS17-171-40	F2:3	+ / + / H / H / -	NL-8	VN	VN	VN	VN	VN		+	+	-	-	H	H	Heterozygous (2)
Gemini x UI_126	PS17-171-40	F2:3	+ / + / H / H / -	NL-8	VN	VN	VN	VN	VN		+	+	-	-	-	+	Homozygous
Gemini x UI_126	PS17-171-40	F2:3	+ / + / H / H / -	NL-8	VN	VN	VN	VN	VN		+	+	-	-	+	-	Homozygous
Gemini x UI_126	PS17-171-40	F2:3	+ / + / H / H / -	NL-8	VN	VN	VN	VN	VN		+	+	-	-	H	H	Heterozygous (2)
Gemini x UI_126	PS17-171-40	F2:3	+ / + / H / H / -	NL-8	VN	VN	VN	VN	VN		+	+	-	-	-	+	Homozygous
Gemini x UI_126	PS17-171-40	F2:3	+ / + / H / H / -	NL-8	VN	VN	VN	VN	VN		+	+	-	-	H	H	Heterozygous (2)
Gemini x UI_126	PS17-171-40	F2:3	+ / + / H / H / -	NL-8	VN	VN	VN	VN	VN		+	+	-	-	H	H	Heterozygous (2)
Gemini x UI_126	PS17-171-40	F2:3	+ / + / H / H / -	NL-8	VN	VN	VN	VN	VN		+	+	-	-	H	H	Heterozygous (2)
Gemini x UI_126	PS17-171-40	F2:3	+ / + / H / H / -	NL-8	VN	VN	VN	VN	VN		+	+	-	-	H	H	Heterozygous (2)
NW-63 X Gloria	PS17-121-3	F2:3	- / H / + / - / H	US-4	M	M	M	M	M		-	-	H	-	+	-	Heterozygous (1)
NW-63 X Gloria	PS17-121-3	F2:3	- / H / + / - / H	US-4	M	M	M	M	M		-	H	H	-	+	-	Heterozygous (2)
NW-63 X Gloria	PS17-121-3	F2:3	- / H / + / - / H	US-4	M	M	M	M	M		-	H	H	-	+	-	Heterozygous (2)
NW-63 X Gloria	PS17-121-3	F2:3	- / H / + / - / H	US-4	M	M	M	M	M		-	+	-	-	+	-	Homozygous
NW-63 X Gloria	PS17-121-3	F2:3	- / H / + / - / H	US-4	NS	NS	NS	NS	NS		-	+	+	-	+	-	Homozygous
NW-63 X Gloria	PS17-121-3	F2:3	- / H / + / - / H	US-4	M	M	M	M	M		-	H	-	-	+	-	Heterozygous (1)
NW-63 X Gloria	PS17-121-3	F2:3	- / H / + / - / H	US-4	NS	NS	NS	NS	NS		-	H	+	-	+	-	Heterozygous (1)
NW-63 X Gloria	PS17-121-3	F2:3	- / H / + / - / H	US-4	M	M	M	M	M		-	+	H	-	+	-	Heterozygous (1)
NW-63 X Gloria	PS17-121-3	F2:3	- / H / + / - / H	US-4	M	M	M	M	M		-	H	H	-	+	-	Heterozygous (2)
NW-63 X Gloria	PS17-121-3	F2:3	- / H / + / - / H	US-4	M	M	M	M	M		-	-	H	-	+	-	Heterozygous (1)
NW-63 X Gloria	PS17-121-3	F2:3	- / H / + / - / H	US-4	M	M	M	M	M		-	H	H	-	+	-	Heterozygous (2)
NW-63 X Gloria	PS17-121-3	F2:3	- / H / + / - / H	US-4	M	M	M	M	M		-	H	H	-	+	-	Heterozygous (2)
NW-63 X Gloria	PS17-121-3	F2:3	- / H / + / - / H	US-4	M	M	M	M	M		-	H	H	-	+	-	Heterozygous (2)
NW-63 X Gloria	PS17-121-3	F2:3	- / H / + / - / H	US-4	M	M	M	M	M		-	-	-	-	+	-	Homozygous
NW-63 X Gloria	PS17-121-3	F2:3	- / H / + / - / H	US-4	NS	NS	NS	NS	NS		-	-	+	-	+	-	Homozygous
NW-63 X Gloria	PS17-121-3	F2:3	- / H / + / - / H	US-4	NS	NS	NS	NS	NS		-	-	+	-	+	-	Homozygous
NW-63 X Gloria	PS17-121-3	F2:3	- / H / + / - / H	US-4	NS	NS	NS	NS	NS		-	-	+	-	+	-	Homozygous
NW-63 X Gloria	PS17-121-3	F2:3	- / H / + / - / H	US-4	M	M	M	M	M		-	H	-	-	+	-	Heterozygous (1)
NW-63 X UI-114	PS17-123-8	F2:3	- / + / H / H / H	US-4	M	M	M	M	M		-	+	H	-	+	-	Heterozygous (1)
NW-63 X UI-114	PS17-123-8	F2:3	- / + / H / H / H	US-4	M	M	M	M	M		-	+	-	-	H	H	Heterozygous (2)
NW-63 X UI-114	PS17-123-8	F2:3	- / + / H / H / H	US-4	NS	NS	NS	NS	NS		-	+	+	-	+	-	Homozygous
NW-63 X UI-114	PS17-123-8	F2:3	- / + / H / H / H	US-4	M	M	M	M	M		-	+	H	-	H	H	Heterozygous (3)
NW-63 X UI-114	PS17-123-8	F2:3	- / + / H / H / H	US-4	M	M	M	M	M		-	+	-	-	H	+	Heterozygous (1)
NW-63 X UI-114	PS17-123-8	F2:3	- / + / H / H / H	US-4	M	M	M	M	M		-	+	-	-	-	+	Homozygous
NW-63 X UI-114	PS17-123-8	F2:3	- / + / H / H / H	US-4	M	M	M	M	M		-	+	H	-	-	+	Heterozygous (1)
NW-63 X UI-114	PS17-123-8	F2:3	- / + / H / H / H	US-4	M	M	M	M	M		-	+	H	-	H	H	Heterozygous (3)
NW-63 X UI-114	PS17-123-8	F2:3	- / + / H / H / H	US-4	M	M	M	M	M		-	+	H	-	+	-	Heterozygous (1)
NW-63 X UI-114	PS17-123-8	F2:3	- / + / H / H / H	US-4	M	M	M	M	M		-	+	H	-	+	-	Heterozygous (1)
NW-63 X UI-114	PS17-123-8	F2:3	- / + / H / H / H	US-4	M	M	M	M	M		-	+	H	-	-	+	Heterozygous (1)
NW-63 X UI-114	PS17-123-8	F2:3	- / + / H / H / H	US-4	M	M	M	M	M		-	+	-	-	+	-	Homozygous
NW-63 X UI-114	PS17-123-22	F2:3	- / + / + / - / H	US-4	M	M	M	M	M		-	+	H	-	+	-	Heterozygous (1)
NW-63 X UI-114	PS17-123-22	F2:3	- / + / + / - / H	US-4	M	M	M	M	M		-	+	-	-	+	-	Homozygous
NW-63 X UI-114	PS17-123-22	F2:3	- / + / + / - / H	US-4	M	M	M	M	M		-	+	H	-	+	-	Heterozygous (1)
NW-63 X UI-114	PS17-123-22	F2:3	- / + / + / - / H	US-4	M	M	M	M	M		-	+	H	-	+	-	Heterozygous (1)
NW-63 X UI-114	PS17-123-22	F2:3	- / + / + / - / H	US-4	M	M	M	M	M		-	+	H	-	+	-	Heterozygous (1)
NW-63 X UI-114	PS17-123-22	F2:3	- / + / + / - / H	US-4	M	M	M	M	M		-	+	-	-	+	-	Homozygous
NW-63 X UI-114	PS17-123-22	F2:3	- / + / + / - / H	US-4	NS	NS	NS	NS	NS		-	+	+	-	+	-	Homozygous
NW-63 X UI-114	PS17-123-22	F2:3	- / + / + / - / H	US-4	M	M	M	M	M		-	+	H	-	+	-	Heterozygous (1)
NW-63 X UI-114	PS17-123-22	F2:3	- / + / + / - / H	US-4	NS	NS	NS	NS	NS		-	+	+	-	+	-	Homozygous
NW-63 X UI-114	PS17-123-22	F2:3	- / + / + / - / H	US-4	M	M	M	M	M		-	+	H	-	+	-	Heterozygous (1)
NW-63 X UI-114	PS17-123-22	F2:3	- / + / + / - / H	US-4	M	M	M	M	M		-	+	H	-	+	-	Heterozygous (1)
NW-63 X UI-114	PS17-123-22	F2:3	- / + / + / - / H	US-4	M	M	M	M	M		-	+	H	-	+	-	Heterozygous (1)
NW-63 X UI-114	PS17-123-22	F2:3	- / + / + / - / H	US-4	NS	NS	NS	NS	NS		-	+	+	-	+	-	Homozygous
NW-63 X UI-114	PS17-123-22	F2:3	- / + / + / - / H	US-4	M	M	M	M	M		-	+	-	-	+	-	Homozygous
NW-63 X UI-114	PS17-123-22	F2:3	- / + / + / - / H	US-4	M	M	M	M	M		-	+	-	-	+	-	Homozygous
NW-63 X UI-114	PS17-123-22	F2:3	- / + / + / - / H	US-4	M	M	M	M	M		-	+	-	-	+	-	Homozygous
NW-63 X UI-114	PS17-123-22	F2:3	- / + / + / - / H	US-4	M	M	M	M	M		-	+	H	-	+	-	Heterozygous (1)
NW-63 X UI-114	PS17-123-22	F2:3	- / + / + / - / H	US-4	M	M	M	M	M		-	+	H	-	+	-	Heterozygous (1)
Gemini x UI_126	PS17-171-58	F2:3	- / + / H / H / H	US-4	NS	NS	NS	dM	dM		-	+	H	-	-	+	Heterozygous (1)
Gemini x UI_126	PS17-171-58	F2:3	- / + / H / H / H	US-4	NS	NS	NS	NS	NS		-	+	+	-	-	+	Homozygous
Gemini x UI_126	PS17-171-58	F2:3	- / + / H / H / H	US-4	M	M	M	M	M		-	+	H	-	-	+	Heterozygous (1)
Gemini x UI_126	PS17-171-58	F2:3	- / + / H / H / H	US-4	M	M	M	M	M		-	+	-	-	-	+	Homozygous
Gemini x UI_126	PS17-171-58	F2:3	- / + / H / H / H	US-4	M	M	M	M	M		-	+	H	-	H	H	Heterozygous (3)
Gemini x UI_126	PS17-171-58	F2:3	- / + / H / H / H	US-4	M	M	M	M	M		-	+	-	-	H	H	Heterozygous (2)
Gemini x UI_126	PS17-171-58	F2:3	- / + / H / H / H	US-4	NS	NS	NS	NS	NS		-	+	+	-	-	+	Homozygous
Gloria X NW-410	PS17-112-4	F2:3	- / - / + / - / +	US-6	M	M	M	M	M		-	-	+	-	+	-	Homozygous
Gloria X NW-410	PS17-112-4	F2:3	- / - / + / - / +	US-6	M	M	M	M	M		-	-	+	-	+	-	Homozygous
Gloria X NW-410	PS17-112-4	F2:3	- / - / + / - / +	US-6	M	M	M	M	M		-	-	+	-	+	-	Homozygous
Gloria X NW-410	PS17-112-4	F2:3	- / - / + / - / +	US-6	M	M	M	M	M		-	-	+	-	+	-	Homozygous
Gloria X NW-410	PS17-112-4	F2:3	- / - / + / - / +	US-6	M	M	M	M	M		-	-	+	-	+	-	Homozygous
Gloria X NW-410	PS17-112-4	F2:3	- / - / + / - / +	US-6	M	M	M	M	M		-	-	+	-	+	-	Homozygous
Gloria X NW-410	PS17-112-4	F2:3	- / - / + / - / +	US-6	M	M	M	M	M		-	-	+	-	+	-	Homozygous
Gloria X NW-410	PS17-112-4	F2:3	- / - / + / - / +	US-6	M	M	M	M	M		-	-	+	-	+	-	Homozygous
Gloria X NW-410	PS17-112-4	F2:3	- / - / + / - / +	US-6	M	M	M	M	M		-	-	+	-	+	-	Homozygous
Gloria X NW-410	PS17-112-4	F2:3	- / - / + / - / +	US-6	M	M	M	M	M		-	-	+	-	+	-	Homozygous
Gloria X NW-410	PS17-112-4	F2:3	- / - / + / - / +	US-6	M	M	M	M	M		-	-	+	-	+	-	Homozygous
Gloria X NW-410	PS17-112-4	F2:3	- / - / + / - / +	US-6	M	M	M	M	M		-	-	+	-	+	-	Homozygous
Gloria X NW-410	PS17-112-4	F2:3	- / - / + / - / +	US-6	M	M	M	M	M		-	-	+	-	+	-	Homozygous
Gloria X NW-410	PS17-112-4	F2:3	- / - / + / - / +	US-6	M	M	M	M	M		-	-	+	-	+	-	Homozygous
Gloria X NW-410	PS17-112-4	F2:3	- / - / + / - / +	US-6	M	M	M	M	M		-	-	+	-	+	-	Homozygous
Gloria X NW-410	PS17-112-4	F2:3	- / - / + / - / +	US-6	M	M	M	M	M		-	-	+	-	+	-	Homozygous
Gloria X NW-410	PS17-112-4	F2:3	- / - / + / - / +	US-6	M	M	M	M	M		-	-	+	-	+	-	Homozygous
Gloria X NW-410	PS17-112-4	F2:3	- / - / + / - / +	US-6	M	M	M	M	M		-	-	+	-	+	-	Homozygous
Gloria X NW-410	PS17-112-15	F2:3	- / - / + / - / +	US-6	M	M	M	M	M		-	-	+	-	+	-	Homozygous
Gloria X NW-410	PS17-112-15	F2:3	- / - / + / - / +	US-6	M	M	M	M	M		-	-	+	-	+	-	Homozygous
Gloria X NW-410	PS17-112-15	F2:3	- / - / + / - / +	US-6	M	M	M	M	M		-	-	+	-	+	-	Homozygous
Gloria X NW-410	PS17-112-15	F2:3	- / - / + / - / +	US-6	M	M	M	M	M		-	-	+	-	+	-	Homozygous
Gloria X NW-410	PS17-112-15	F2:3	- / - / + / - / +	US-6	M	M	M	M	M		-	-	+	-	+	-	Homozygous
Gloria X NW-410	PS17-112-15	F2:3	- / - / + / - / +	US-6	M	M	M	M	M		-	-	+	-	+	-	Homozygous
Gloria X NW-410	PS17-112-15	F2:3	- / - / + / - / +	US-6	M	M	M	M	M		-	-	+	-	+	-	Homozygous
Gloria X NW-410	PS17-112-15	F2:3	- / - / + / - / +	US-6	M	M	M	M	M		-	-	+	-	+	-	Homozygous
Gloria X NW-410	PS17-112-15	F2:3	- / - / + / - / +	US-6	M	M	M	M	M		-	-	+	-	+	-	Homozygous
Gloria X NW-410	PS17-112-15	F2:3	- / - / + / - / +	US-6	M	M	M	M	M		-	-	+	-	+	-	Homozygous
Gloria X NW-410	PS17-112-15	F2:3	- / - / + / - / +	US-6	M	M	M	M	M		-	-	+	-	+	-	Homozygous
Gloria X NW-410	PS17-112-15	F2:3	- / - / + / - / +	US-6	M	M	M	M	M		-	-	+	-	+	-	Homozygous
Gloria X NW-410	PS17-112-15	F2:3	- / - / + / - / +	US-6	M	M	M	M	M		-	-	+	-	+	-	Homozygous
Gloria X NW-410	PS17-112-15	F2:3	- / - / + / - / +	US-6	M	M	M	M	M		-	-	+	-	+	-	Homozygous
Gloria X NW-410	PS17-112-15	F2:3	- / - / + / - / +	US-6	M	M	M	M	M		-	-	+	-	+	-	Homozygous
Gloria X NW-410	PS17-112-15	F2:3	- / - / + / - / +	US-6	M	M	M	M	M		-	-	+	-	+	-	Homozygous
Gloria X NW-410	PS17-112-15	F2:3	- / - / + / - / +	US-6	M	M	M	M	M		-	-	+	-	+	-	Homozygous
Gloria X NW-410	PS17-112-15	F2:3	- / - / + / - / +	US-6	M	M	M	M	M		-	-	+	-	+	-	Homozygous
Gloria X NW-410	PS17-112-15	F2:3	- / - / + / - / +	US-6	M	M	M	M	M		-	-	+	-	+	-	Homozygous
Gloria X NW-410	PS17-112-15	F2:3	- / - / + / - / +	US-6	M	M	M	M	M		-	-	+	-	+	-	Homozygous
Gloria X NW-410	PS17-112-25	F2:3	- / - / H / H / +	US-6	M	M	M	M	M		-	-	+	-	+	-	Homozygous
Gloria X NW-410	PS17-112-25	F2:3	- / - / H / H / +	US-6	M	M	M	M	M		-	-	+	-	+	-	Homozygous
Gloria X NW-410	PS17-112-25	F2:3	- / - / H / H / +	US-6	NS	NS	NS	NS	NS		-	-	+	-	-	+	Homozygous
Gloria X NW-410	PS17-112-25	F2:3	- / - / H / H / +	US-6	M	M	M	M	M		-	-	+	-	H	H	Heterozygous (2)
Gloria X NW-410	PS17-112-25	F2:3	- / - / H / H / +	US-6	NS	NS	NS	NS	NS		-	-	+	-	-	+	Homozygous
Gloria X NW-410	PS17-112-25	F2:3	- / - / H / H / +	US-6	NS	dM	dM	dM	dM		-	-	+	-	H	H	Heterozygous (2)
Gloria X NW-410	PS17-112-25	F2:3	- / - / H / H / +	US-6	NS	dM	dM	dM	dM		-	-	+	-	H	H	Heterozygous (2)
Gloria X NW-410	PS17-112-25	F2:3	- / - / H / H / +	US-6	NS	dM	dM	dM	dM		-	-	+	-	H	H	Heterozygous (2)
Gloria X NW-410	PS17-112-25	F2:3	- / - / H / H / +	US-6	NS	dM	dM	dM	dM		-	-	+	-	H	H	Heterozygous (2)
Gloria X NW-410	PS17-112-25	F2:3	- / - / H / H / +	US-6	NS	NS	NS	NS	NS		-	-	+	-	-	+	Homozygous
Gloria X NW-410	PS17-112-25	F2:3	- / - / H / H / +	US-6	NS	dM	dM	dM	dM		-	-	+	-	H	H	Heterozygous (2)
Gloria X NW-410	PS17-112-25	F2:3	- / - / H / H / +	US-6	NS	NS	NS	NS	NS		-	-	+	-	-	+	Homozygous
Gloria X NW-410	PS17-112-25	F2:3	- / - / H / H / +	US-6	NS	NS	NS	NS	NS		-	-	+	-	-	+	Homozygous
Gloria X NW-410	PS17-112-25	F2:3	- / - / H / H / +	US-6	M	M	M	M	M		-	-	+	-	H	H	Heterozygous (2)
Gloria X NW-410	PS17-112-25	F2:3	- / - / H / H / +	US-6	M	M	M	M	M		-	-	+	-	H	H	Heterozygous (2)
Gloria X NW-410	PS17-112-25	F2:3	- / - / H / H / +	US-6	NS	NS	NS	NS	NS		-	-	+	-	-	+	Homozygous
Gloria X NW-410	PS17-112-25	F2:3	- / - / H / H / +	US-6	NS	dM	dM	dM	dM		-	-	+	-	H	H	Heterozygous (2)
Gloria X NW-410	PS17-112-25	F2:3	- / - / H / H / +	US-6	NS	dM	dM	dM	dM		-	-	+	-	H	H	Heterozygous (2)
Gloria X NW-410	PS17-112-25	F2:3	- / - / H / H / +	US-6	M	M	M	M	M		-	-	+	-	H	H	Heterozygous (2)
Gloria X NW-410	PS17-112-25	F2:3	- / - / H / H / +	US-6	M	M	M	M	M		-	-	+	-	-	H	Heterozygous (1)
NW-63 X Gloria	PS17-121-2	F2:3	- / H / + / - / H	US-6	NS	dM	dM	dM	dM		-	+	H	-	+	-	Heterozygous (1)
NW-63 X Gloria	PS17-121-2	F2:3	- / H / + / - / H	US-6	M	M	M	M	M		-	+	-	-	+	-	Homozygous
NW-63 X Gloria	PS17-121-2	F2:3	- / H / + / - / H	US-6	NS	dM	dM	dM	dM		-	-	H	-	+	-	Heterozygous (1)
NW-63 X Gloria	PS17-121-2	F2:3	- / H / + / - / H	US-6	M	M	M	M	M		-	+	H	-	+	-	Heterozygous (1)
NW-63 X Gloria	PS17-121-2	F2:3	- / H / + / - / H	US-6	M	M	M	M	M		-	H	H	-	+	-	Heterozygous (2)
NW-63 X Gloria	PS17-121-2	F2:3	- / H / + / - / H	US-6	NS	dM	dM	dM	dM		-	H	-	-	+	-	Heterozygous (1)
NW-63 X Gloria	PS17-121-2	F2:3	- / H / + / - / H	US-6	M	M	M	M	M		-	+	H	-	+	-	Heterozygous (1)
NW-63 X Gloria	PS17-121-2	F2:3	- / H / + / - / H	US-6	M	M	M	M	M		-	-	H	-	+	-	Heterozygous (1)
NW-63 X Gloria	PS17-121-2	F2:3	- / H / + / - / H	US-6	M	M	M	M	M		-	-	-	-	+	-	Homozygous
NW-63 X Gloria	PS17-121-2	F2:3	- / H / + / - / H	US-6	M	M	M	M	M		-	+	-	-	+	-	Homozygous
NW-63 X Gloria	PS17-121-2	F2:3	- / H / + / - / H	US-6	M	M	M	M	M		-	+	H	-	+	-	Heterozygous (1)
NW-63 X Gloria	PS17-121-2	F2:3	- / H / + / - / H	US-6	M	M	M	M	M		-	-	-	-	+	-	Homozygous
NW-63 X Gloria	PS17-121-2	F2:3	- / H / + / - / H	US-6	NS	dM	dM	dM	dM		-	H	+	-	+	-	Heterozygous (1)
NW-63 X Gloria	PS17-121-2	F2:3	- / H / + / - / H	US-6	NS	dM	dM	dM	dM		-	+	H	-	+	-	Heterozygous (1)
NW-63 X Gloria	PS17-121-2	F2:3	- / H / + / - / H	US-6	M	M	M	M	M		-	H	H	-	+	-	Heterozygous (2)
NW-63 X Gloria	PS17-121-2	F2:3	- / H / + / - / H	US-6	M	M	M	M	M		-	+	+	-	+	-	Homozygous
NW-63 X Gloria	PS17-121-2	F2:3	- / H / + / - / H	US-6	NS	dM	dM	dM	dM		-	H	H	-	+	-	Heterozygous (2)
NW-63 X Gloria	PS17-121-2	F2:3	- / H / + / - / H	US-6	M	M	M	M	M		-	+	-	-	+	-	Homozygous
NW-63 X Gloria	PS17-121-2	F2:3	- / H / + / - / H	US-6	M	M	M	M	M		-	H	-	-	+	-	Heterozygous (1)
NW-63 X Gloria	PS17-121-2	F2:3	- / H / + / - / H	US-6	NS	dM	dM	dM	dM		-	H	-	-	+	-	Heterozygous (1)
NW-63 X Gloria	PS17-121-2	F2:3	- / H / + / - / H	US-6	M	M	M	M	M		-	-	-	-	+	-	Homozygous
NW-63 X Gloria	PS17-121-2	F2:3	- / H / + / - / H	US-6	NS	dM	dM	dM	dM		-	+	H	-	+	-	Heterozygous (1)
NW-63 X Gloria	PS17-121-2	F2:3	- / H / + / - / H	US-6	NS	dM	dM	dM	dM		-	H	H	-	+	-	Heterozygous (2)
NW-63 X Gloria	PS17-121-2	F2:3	- / H / + / - / H	US-6	M	M	M	M	M		-	H	H	-	+	-	Heterozygous (2)
NW-63 X Gloria	PS17-121-3	F2:3	- / H / + / - / H	US-6	M	M	M	M	M		-	H	-	-	+	-	Heterozygous (1)
NW-63 X Gloria	PS17-121-3	F2:3	- / H / + / - / H	US-6	M	M	M	M	M		-	H	+	-	+	-	Heterozygous (1)
NW-63 X Gloria	PS17-121-3	F2:3	- / H / + / - / H	US-6	M	M	M	M	M		-	+	+	-	+	-	Homozygous
NW-63 X Gloria	PS17-121-3	F2:3	- / H / + / - / H	US-6	M	M	M	M	M		-	H	H	-	+	-	Heterozygous (2)
NW-63 X Gloria	PS17-121-3	F2:3	- / H / + / - / H	US-6	M	M	M	M	M		-	H	H	-	+	-	Heterozygous (2)
NW-63 X Gloria	PS17-121-3	F2:3	- / H / + / - / H	US-6	M	M	M	M	M		-	-	-	-	+	-	Homozygous
NW-63 X Gloria	PS17-121-3	F2:3	- / H / + / - / H	US-6	M	M	M	M	M		-	-	-	-	+	-	Homozygous
NW-63 X Gloria	PS17-121-3	F2:3	- / H / + / - / H	US-6	M	M	M	M	M		-	H	-	-	+	-	Heterozygous (1)
NW-63 X Gloria	PS17-121-3	F2:3	- / H / + / - / H	US-6	M	M	M	M	M		-	H	H	-	+	-	Heterozygous (2)
NW-63 X Gloria	PS17-121-3	F2:3	- / H / + / - / H	US-6	M	M	M	M	M		-	-	-	-	+	-	Homozygous
NW-63 X Gloria	PS17-121-3	F2:3	- / H / + / - / H	US-6	M	M	M	M	M		-	-	H	-	+	-	Heterozygous (1)
NW-63 X Gloria	PS17-121-3	F2:3	- / H / + / - / H	US-6	M	M	M	M	M		-	H	H	-	+	-	Heterozygous (2)
NW-63 X Gloria	PS17-121-3	F2:3	- / H / + / - / H	US-6	M	M	M	M	M		-	H	H	-	+	-	Heterozygous (2)
NW-63 X Gloria	PS17-121-3	F2:3	- / H / + / - / H	US-6	M	M	M	M	M		-	H	H	-	+	-	Heterozygous (2)
NW-63 X Gloria	PS17-121-3	F2:3	- / H / + / - / H	US-6	M	M	M	M	M		-	H	H	-	+	-	Heterozygous (2)
NW-63 X Gloria	PS17-121-3	F2:3	- / H / + / - / H	US-6	M	M	M	M	M		-	H	-	-	+	-	Heterozygous (1)
NW-63 X Gloria	PS17-121-3	F2:3	- / H / + / - / H	US-6	M	M	M	M	M		-	+	H	-	+	-	Heterozygous (1)
NW-63 X Gloria	PS17-121-3	F2:3	- / H / + / - / H	US-6	M	M	M	M	M		-	H	H	-	+	-	Heterozygous (2)
NW-63 X Gloria	PS17-121-3	F2:3	- / H / + / - / H	US-6	M	M	M	M	M		-	-	H	-	+	-	Heterozygous (1)
NW-63 X Gloria	PS17-121-3	F2:3	- / H / + / - / H	US-6	M	M	M	M	M		-	H	+	-	+	-	Heterozygous (1)
NW-63 X Gloria	PS17-121-6	F2:3	- / H / + / - / +	US-6	M	M	M	M	M		-	H	+	-	+	-	Heterozygous (1)
NW-63 X Gloria	PS17-121-6	F2:3	- / H / + / - / +	US-6	M	M	M	M	M		-	-	+	-	+	-	Homozygous
NW-63 X Gloria	PS17-121-6	F2:3	- / H / + / - / +	US-6	M	M	M	M	M		-	+	+	-	+	-	Homozygous
NW-63 X Gloria	PS17-121-6	F2:3	- / H / + / - / +	US-6	M	M	M	M	M		-	+	+	-	+	-	Homozygous
NW-63 X Gloria	PS17-121-6	F2:3	- / H / + / - / +	US-6	M	M	M	M	M		-	+	+	-	+	-	Homozygous
NW-63 X Gloria	PS17-121-6	F2:3	- / H / + / - / +	US-6	M	M	M	M	M		-	H	+	-	+	-	Heterozygous (1)
NW-63 X Gloria	PS17-121-6	F2:3	- / H / + / - / +	US-6	NS	dM	dM	dM	dM		-	H	+	-	+	-	Heterozygous (1)
NW-63 X Gloria	PS17-121-6	F2:3	- / H / + / - / +	US-6	NS	dM	dM	dM	dM		-	H	+	-	+	-	Heterozygous (1)
NW-63 X Gloria	PS17-121-6	F2:3	- / H / + / - / +	US-6	NS	dM	dM	dM	dM		-	H	+	-	+	-	Heterozygous (1)
NW-63 X Gloria	PS17-121-6	F2:3	- / H / + / - / +	US-6	M	M	M	M	M		-	H	+	-	+	-	Heterozygous (1)
NW-63 X Gloria	PS17-121-6	F2:3	- / H / + / - / +	US-6	M	M	M	M	M		-	-	+	-	+	-	Homozygous
NW-63 X Gloria	PS17-121-6	F2:3	- / H / + / - / +	US-6	M	M	M	M	M		-	+	+	-	+	-	Homozygous
NW-63 X Gloria	PS17-121-6	F2:3	- / H / + / - / +	US-6	NS	dM	dM	dM	dM		-	H	+	-	+	-	Heterozygous (1)
NW-63 X Gloria	PS17-121-6	F2:3	- / H / + / - / +	US-6	NS	dM	dM	dM	dM		-	H	+	-	+	-	Heterozygous (1)
NW-63 X Gloria	PS17-121-6	F2:3	- / H / + / - / +	US-6	M	M	M	M	M		-	-	+	-	+	-	Homozygous
NW-63 X Gloria	PS17-121-6	F2:3	- / H / + / - / +	US-6	M	M	M	M	M		-	-	+	-	+	-	Homozygous
NW-63 X Gloria	PS17-121-6	F2:3	- / H / + / - / +	US-6	M	M	M	M	M		-	+	+	-	+	-	Homozygous
NW-63 X Gloria	PS17-121-6	F2:3	- / H / + / - / +	US-6	M	M	M	M	M		-	-	+	-	+	-	Homozygous
NW-63 X UI-114	PS17-123-1	F2:3	- / + / H / H / -	US-6	M	M	M	M	M		-	+	-	-	H	H	Heterozygous (2)
NW-63 X UI-114	PS17-123-1	F2:3	- / + / H / H / -	US-6	M	M	M	M	M		-	+	-	-	+	-	Homozygous
NW-63 X UI-114	PS17-123-1	F2:3	- / + / H / H / -	US-6	M	M	M	M	M		-	+	-	-	+	-	Homozygous
NW-63 X UI-114	PS17-123-1	F2:3	- / + / H / H / -	US-6	M	M	M	M	M		-	+	-	-	H	H	Heterozygous (2)
NW-63 X UI-114	PS17-123-1	F2:3	- / + / H / H / -	US-6	M	M	M	M	M		-	+	-	-	+	-	Homozygous
NW-63 X UI-114	PS17-123-1	F2:3	- / + / H / H / -	US-6	M	M	M	M	M		-	+	-	-	H	H	Heterozygous (2)
NW-63 X UI-114	PS17-123-1	F2:3	- / + / H / H / -	US-6	M	M	M	M	M		-	+	-	-	-	+	Homozygous
NW-63 X UI-114	PS17-123-1	F2:3	- / + / H / H / -	US-6	M	M	M	M	M		-	+	-	-	+	-	Homozygous
NW-63 X UI-114	PS17-123-1	F2:3	- / + / H / H / -	US-6	M	M	M	M	M		-	+	-	-	H	H	Heterozygous (2)
NW-63 X UI-114	PS17-123-1	F2:3	- / + / H / H / -	US-6	M	M	M	M	M		-	+	-	-	H	H	Heterozygous (2)
NW-63 X UI-114	PS17-123-1	F2:3	- / + / H / H / -	US-6	M	M	M	M	M		-	+	-	-	+	-	Homozygous
NW-63 X UI-114	PS17-123-1	F2:3	- / + / H / H / -	US-6	M	M	M	M	M		-	+	-	-	+	-	Homozygous
NW-63 X UI-114	PS17-123-1	F2:3	- / + / H / H / -	US-6	M	M	M	M	M		-	+	-	-	H	H	Heterozygous (2)
NW-63 X UI-114	PS17-123-1	F2:3	- / + / H / H / -	US-6	M	M	M	M	M		-	+	-	-	+	-	Homozygous
NW-63 X UI-114	PS17-123-1	F2:3	- / + / H / H / -	US-6	M	M	M	M	M		-	+	-	-	H	H	Heterozygous (2)
NW-63 X UI-114	PS17-123-1	F2:3	- / + / H / H / -	US-6	M	M	M	M	M		-	+	-	-	+	-	Homozygous
NW-63 X UI-114	PS17-123-1	F2:3	- / + / H / H / -	US-6	M	M	M	M	M		-	+	-	-	+	-	Homozygous
NW-63 X UI-114	PS17-123-1	F2:3	- / + / H / H / -	US-6	M	M	M	M	M		-	+	-	-	+	-	Homozygous
NW-63 X UI-114	PS17-123-1	F2:3	- / + / H / H / -	US-6	M	M	M	M	M		-	+	-	-	H	H	Heterozygous (2)
NW-63 X UI-114	PS17-123-1	F2:3	- / + / H / H / -	US-6	M	M	M	M	M		-	+	-	-	H	H	Heterozygous (2)
NW-63 X UI-114	PS17-123-1	F2:3	- / + / H / H / -	US-6	M	M	M	M	M		-	+	-	-	+	-	Homozygous
NW-63 X UI-114	PS17-123-4	F2:3	- / + / H / H / -	US-6	M	M	M	M	M		-	+	-	-	H	H	Heterozygous (2)
NW-63 X UI-114	PS17-123-4	F2:3	- / + / H / H / -	US-6	M	M	M	M	M		-	+	-	-	H	H	Heterozygous (2)
NW-63 X UI-114	PS17-123-4	F2:3	- / + / H / H / -	US-6	M	M	M	M	M		-	+	-	-	-	+	Homozygous
NW-63 X UI-114	PS17-123-4	F2:3	- / + / H / H / -	US-6	M	M	M	M	M		-	+	-	-	H	H	Heterozygous (2)
NW-63 X UI-114	PS17-123-4	F2:3	- / + / H / H / -	US-6	M	M	M	M	M		-	+	-	-	H	H	Heterozygous (2)
NW-63 X UI-114	PS17-123-4	F2:3	- / + / H / H / -	US-6	M	M	M	M	M		-	+	-	-	+	-	Homozygous
NW-63 X UI-114	PS17-123-4	F2:3	- / + / H / H / -	US-6	M	M	M	M	M		-	+	-	-	-	+	Homozygous
NW-63 X UI-114	PS17-123-4	F2:3	- / + / H / H / -	US-6	M	M	M	M	M		-	+	-	-	-	+	Homozygous
NW-63 X UI-114	PS17-123-4	F2:3	- / + / H / H / -	US-6	M	M	M	M	M		-	+	-	-	-	+	Homozygous
NW-63 X UI-114	PS17-123-4	F2:3	- / + / H / H / -	US-6	M	M	M	M	M		-	+	-	-	H	H	Heterozygous (2)
NW-63 X UI-114	PS17-123-4	F2:3	- / + / H / H / -	US-6	M	M	M	M	M		-	+	-	-	H	H	Heterozygous (2)
NW-63 X UI-114	PS17-123-4	F2:3	- / + / H / H / -	US-6	M	M	M	M	M		-	+	-	-	H	H	Heterozygous (2)
NW-63 X UI-114	PS17-123-4	F2:3	- / + / H / H / -	US-6	M	M	M	M	M		-	+	-	-	H	H	Heterozygous (2)
NW-63 X UI-114	PS17-123-4	F2:3	- / + / H / H / -	US-6	M	M	M	M	M		-	+	-	-	-	+	Homozygous
NW-63 X UI-114	PS17-123-4	F2:3	- / + / H / H / -	US-6	M	M	M	M	M		-	+	-	-	H	H	Heterozygous (2)
NW-63 X UI-114	PS17-123-8	F2:3	- / + / H / H / H	US-6	NS	dM	dM	dM	dM		-	+	H	-	H	H	Heterozygous (3)
NW-63 X UI-114	PS17-123-8	F2:3	- / + / H / H / H	US-6	NS	NS	NS	NS	NS		-	+	+	-	-	+	Homozygous
NW-63 X UI-114	PS17-123-8	F2:3	- / + / H / H / H	US-6	M	M	M	M	M		-	+	+	-	H	H	Heterozygous (2)
NW-63 X UI-114	PS17-123-8	F2:3	- / + / H / H / H	US-6	M	M	M	M	M		-	+	H	-	+	-	Heterozygous (1)
NW-63 X UI-114	PS17-123-8	F2:3	- / + / H / H / H	US-6	M	M	M	M	M		-	+	-	-	-	+	Homozygous
NW-63 X UI-114	PS17-123-8	F2:3	- / + / H / H / H	US-6	NS	NS	dM	dM	dM		-	+	H	-	-	+	Heterozygous (1)
NW-63 X UI-114	PS17-123-8	F2:3	- / + / H / H / H	US-6	NS	NS	NS	NS	NS		-	+	+	-	-	+	Homozygous
NW-63 X UI-114	PS17-123-8	F2:3	- / + / H / H / H	US-6	NS	dM	dM	dM	dM		-	+	H	-	H	H	Heterozygous (3)
NW-63 X UI-114	PS17-123-8	F2:3	- / + / H / H / H	US-6	M	M	M	M	M		-	+	H	-	+	-	Heterozygous (1)
NW-63 X UI-114	PS17-123-8	F2:3	- / + / H / H / H	US-6	NS	NS	NS	NS	NS		-	+	+	-	-	+	Homozygous
NW-63 X UI-114	PS17-123-8	F2:3	- / + / H / H / H	US-6	NS	dM	dM	dM	dM		-	+	H	-	H	H	Heterozygous (3)
NW-63 X UI-114	PS17-123-8	F2:3	- / + / H / H / H	US-6	NS	dM	dM	dM	dM		-	+	H	-	H	H	Heterozygous (3)
NW-63 X UI-114	PS17-123-8	F2:3	- / + / H / H / H	US-6	NS	dM	dM	dM	dM		-	+	H	-	H	H	Heterozygous (3)
NW-63 X UI-114	PS17-123-8	F2:3	- / + / H / H / H	US-6	NS	NS	dM	dM	dM		-	+	H	-	-	+	Heterozygous (1)
NW-63 X UI-114	PS17-123-8	F2:3	- / + / H / H / H	US-6	NS	NS	dM	dM	dM		-	+	H	-	-	+	Heterozygous (1)
NW-63 X UI-114	PS17-123-8	F2:3	- / + / H / H / H	US-6	NS	NS	dM	dM	dM		-	+	H	-	H	H	Heterozygous (3)
NW-63 X UI-114	PS17-123-8	F2:3	- / + / H / H / H	US-6	M	M	M	M	M		-	+	H	-	H	H	Heterozygous (3)
NW-63 X UI-114	PS17-123-8	F2:3	- / + / H / H / H	US-6	M	M	M	M	M		-	+	+	-	+	-	Homozygous
NW-63 X UI-114	PS17-123-8	F2:3	- / + / H / H / H	US-6	NS	NS	dM	dM	dM		-	+	H	-	-	+	Heterozygous (1)
UI-114 X Gloria	PS17-138-1	F2:3	- / H / - / + / +	US-6	NS	NS	NS	NS	NS		-	H	+	-	-	+	Heterozygous (1)
UI-114 X Gloria	PS17-138-1	F2:3	- / H / - / + / +	US-6	NS	NS	NS	NS	NS		-	H	+	-	-	+	Heterozygous (1)
UI-114 X Gloria	PS17-138-1	F2:3	- / H / - / + / +	US-6	NS	NS	NS	NS	NS		-	+	+	-	-	+	Homozygous
UI-114 X Gloria	PS17-138-1	F2:3	- / H / - / + / +	US-6	NS	NS	NS	NS	NS		-	+	+	-	-	+	Homozygous
UI-114 X Gloria	PS17-138-1	F2:3	- / H / - / + / +	US-6	NS	NS	NS	NS	NS		-	H	+	-	-	+	Heterozygous (1)
UI-114 X Gloria	PS17-138-1	F2:3	- / H / - / + / +	US-6	NS	NS	NS	NS	NS		-	H	+	-	-	+	Heterozygous (1)
UI-114 X Gloria	PS17-138-1	F2:3	- / H / - / + / +	US-6	NS	NS	NS	NS	NS		-	-	+	-	-	+	Homozygous
UI-114 X Gloria	PS17-138-1	F2:3	- / H / - / + / +	US-6	NS	NS	NS	NS	NS		-	H	+	-	-	+	Heterozygous (1)
UI-114 X Gloria	PS17-138-1	F2:3	- / H / - / + / +	US-6	NS	NS	NS	NS	NS		-	H	+	-	-	+	Heterozygous (1)
UI-114 X Gloria	PS17-138-1	F2:3	- / H / - / + / +	US-6	NS	NS	NS	NS	NS		-	+	+	-	-	+	Homozygous
UI-114 X Gloria	PS17-138-1	F2:3	- / H / - / + / +	US-6	NS	NS	NS	NS	NS		-	-	+	-	-	+	Homozygous
UI-114 X Gloria	PS17-138-1	F2:3	- / H / - / + / +	US-6	NS	NS	NS	NS	NS		-	H	+	-	-	+	Heterozygous (1)
UI-114 X Gloria	PS17-138-1	F2:3	- / H / - / + / +	US-6	NS	NS	NS	NS	NS		-	H	+	-	-	+	Heterozygous (1)
UI-114 X Gloria	PS17-138-1	F2:3	- / H / - / + / +	US-6	NS	NS	NS	NS	NS		-	-	+	-	-	+	Homozygous
UI-114 X Gloria	PS17-138-1	F2:3	- / H / - / + / +	US-6	NS	NS	NS	NS	NS		-	H	+	-	-	+	Heterozygous (1)
UI-114 X Gloria	PS17-138-1	F2:3	- / H / - / + / +	US-6	NS	NS	NS	NS	NS		-	-	+	-	-	+	Homozygous
UI-114 X Gloria	PS17-138-1	F2:3	- / H / - / + / +	US-6	NS	NS	NS	NS	NS		-	H	+	-	-	+	Heterozygous (1)
UI-114 X Gloria	PS17-138-1	F2:3	- / H / - / + / +	US-6	NS	NS	NS	NS	NS		-	H	+	-	-	+	Heterozygous (1)
UI-114 X Gloria	PS17-138-1	F2:3	- / H / - / + / +	US-6	NS	NS	NS	NS	NS		-	-	+	-	-	+	Homozygous
UI-114 X Gloria	PS17-138-1	F2:3	- / H / - / + / +	US-6	NS	NS	NS	NS	NS		-	H	+	-	-	+	Heterozygous (1)
UI-114 X Gloria	PS17-138-1	F2:3	- / H / - / + / +	US-6	NS	NS	NS	NS	NS		-	H	+	-	-	+	Heterozygous (1)
UI-114 X Gloria	PS17-138-2	F2:3	- / H / - / + / +	US-6	NS	NS	NS	NS	NS		-	-	+	-	-	+	Homozygous
UI-114 X Gloria	PS17-138-2	F2:3	- / H / - / + / +	US-6	NS	NS	NS	NS	NS		-	-	+	-	-	+	Homozygous
UI-114 X Gloria	PS17-138-2	F2:3	- / H / - / + / +	US-6	NS	NS	NS	NS	NS		-	H	+	-	-	+	Heterozygous (1)
UI-114 X Gloria	PS17-138-2	F2:3	- / H / - / + / +	US-6	NS	NS	NS	NS	NS		-	H	+	-	-	+	Heterozygous (1)
UI-114 X Gloria	PS17-138-2	F2:3	- / H / - / + / +	US-6	NS	NS	NS	NS	NS		-	H	+	-	-	+	Heterozygous (1)
UI-114 X Gloria	PS17-138-2	F2:3	- / H / - / + / +	US-6	NS	NS	NS	NS	NS		-	-	+	-	-	+	Homozygous
UI-114 X Gloria	PS17-138-2	F2:3	- / H / - / + / +	US-6	NS	NS	NS	NS	NS		-	H	+	-	-	+	Heterozygous (1)
UI-114 X Gloria	PS17-138-2	F2:3	- / H / - / + / +	US-6	NS	NS	NS	NS	NS		-	H	+	-	-	+	Heterozygous (1)
UI-114 X Gloria	PS17-138-2	F2:3	- / H / - / + / +	US-6	NS	NS	NS	NS	NS		-	H	+	-	-	+	Heterozygous (1)
UI-114 X Gloria	PS17-138-2	F2:3	- / H / - / + / +	US-6	NS	NS	NS	NS	NS		-	+	+	-	-	+	Homozygous
UI-114 X Gloria	PS17-138-2	F2:3	- / H / - / + / +	US-6	NS	NS	NS	NS	NS		-	H	+	-	-	+	Heterozygous (1)
UI-114 X Gloria	PS17-138-2	F2:3	- / H / - / + / +	US-6	NS	NS	NS	NS	NS		-	+	+	-	-	+	Homozygous
UI-114 X Gloria	PS17-138-2	F2:3	- / H / - / + / +	US-6	NS	NS	NS	NS	NS		-	H	+	-	-	+	Heterozygous (1)
UI-114 X Gloria	PS17-138-2	F2:3	- / H / - / + / +	US-6	NS	NS	NS	NS	NS		-	+	+	-	-	+	Homozygous
UI-114 X Gloria	PS17-138-2	F2:3	- / H / - / + / +	US-6	NS	NS	NS	NS	NS		-	H	+	-	-	+	Heterozygous (1)
UI-114 X Gloria	PS17-138-2	F2:3	- / H / - / + / +	US-6	NS	NS	NS	NS	NS		-	+	+	-	-	+	Homozygous
UI-114 X Gloria	PS17-138-2	F2:3	- / H / - / + / +	US-6	NS	NS	NS	NS	NS		-	-	+	-	-	+	Homozygous
UI-114 X Gloria	PS17-138-7	F2:3	- / + / + / - / +	US-6	M	M	M	M	M		-	+	+	-	+	-	Homozygous
UI-114 X Gloria	PS17-138-7	F2:3	- / + / + / - / +	US-6	M	M	M	M	M		-	+	+	-	+	-	Homozygous
UI-114 X Gloria	PS17-138-7	F2:3	- / + / + / - / +	US-6	M	M	M	M	M		-	+	+	-	+	-	Homozygous
UI-114 X Gloria	PS17-138-7	F2:3	- / + / + / - / +	US-6	M	M	M	M	M		-	+	+	-	+	-	Homozygous
UI-114 X Gloria	PS17-138-7	F2:3	- / + / + / - / +	US-6	M	M	M	M	M		-	+	+	-	+	-	Homozygous
UI-114 X Gloria	PS17-138-7	F2:3	- / + / + / - / +	US-6	M	M	M	M	M		-	+	+	-	+	-	Homozygous
UI-114 X Gloria	PS17-138-7	F2:3	- / + / + / - / +	US-6	M	M	M	M	M		-	+	+	-	+	-	Homozygous
UI-114 X Gloria	PS17-138-7	F2:3	- / + / + / - / +	US-6	M	M	M	M	M		-	+	+	-	+	-	Homozygous
UI-114 X Gloria	PS17-138-7	F2:3	- / + / + / - / +	US-6	M	M	M	M	M		-	+	+	-	+	-	Homozygous
UI-114 X Gloria	PS17-138-7	F2:3	- / + / + / - / +	US-6	M	M	M	M	M		-	+	+	-	+	-	Homozygous
UI-114 X Gloria	PS17-138-7	F2:3	- / + / + / - / +	US-6	M	M	M	M	M		-	+	+	-	+	-	Homozygous
UI-114 X Gloria	PS17-138-7	F2:3	- / + / + / - / +	US-6	M	M	M	M	M		-	+	+	-	+	-	Homozygous
UI-114 X Gloria	PS17-138-7	F2:3	- / + / + / - / +	US-6	M	M	M	M	M		-	+	+	-	+	-	Homozygous
UI-114 X Gloria	PS17-138-7	F2:3	- / + / + / - / +	US-6	M	M	M	M	M		-	+	+	-	+	-	Homozygous
UI-114 X Gloria	PS17-138-7	F2:3	- / + / + / - / +	US-6	M	M	M	M	M		-	+	+	-	+	-	Homozygous
UI-114 X Gloria	PS17-138-7	F2:3	- / + / + / - / +	US-6	M	M	M	M	M		-	+	+	-	+	-	Homozygous
UI-114 X Gloria	PS17-138-7	F2:3	- / + / + / - / +	US-6	M	M	M	M	M		-	+	+	-	+	-	Homozygous
UI-114 X Gloria	PS17-138-7	F2:3	- / + / + / - / +	US-6	M	M	M	M	M		-	+	+	-	+	-	Homozygous
UI-114 X Gloria	PS17-138-7	F2:3	- / + / + / - / +	US-6	M	M	M	M	M		-	+	+	-	+	-	Homozygous
UI-114 X Gloria	PS17-138-7	F2:3	- / + / + / - / +	US-6	M	M	M	M	M		-	+	+	-	+	-	Homozygous
UI-114 X Gloria	PS17-138-7	F2:3	- / + / + / - / +	US-6	M	M	M	M	M		-	+	+	-	+	-	Homozygous
UI-114 X Gloria	PS17-138-7	F2:3	- / + / + / - / +	US-6	M	M	M	M	M		-	+	+	-	+	-	Homozygous
UI-114 X Gloria	PS17-138-7	F2:3	- / + / + / - / +	US-6	M	M	M	M	M		-	+	+	-	+	-	Homozygous
UI-114 X Gloria	PS17-138-7	F2:3	- / + / + / - / +	US-6	M	M	M	M	M		-	+	+	-	+	-	Homozygous
UI-114 X Gloria	PS17-138-7	F2:3	- / + / + / - / +	US-6	M	M	M	M	M		-	+	+	-	+	-	Homozygous
UI-114 X Gloria	PS17-138-7	F2:3	- / + / + / - / +	US-6	M	M	M	M	M		-	+	+	-	+	-	Homozygous
UI-114 X Gloria	PS17-138-7	F2:3	- / + / + / - / +	US-6	M	M	M	M	M		-	+	+	-	+	-	Homozygous
UI-114 X Gloria	PS17-138-7	F2:3	- / + / + / - / +	US-6	M	M	M	M	M		-	+	+	-	+	-	Homozygous
UI-114 X Gloria	PS17-138-7	F2:3	- / + / + / - / +	US-6	M	M	M	M	M		-	+	+	-	+	-	Homozygous
UI-114 X Gloria	PS17-138-7	F2:3	- / + / + / - / +	US-6	M	M	M	M	M		-	+	+	-	+	-	Homozygous
UI-114 X Gloria	PS17-138-7	F2:3	- / + / + / - / +	US-6	M	M	M	M	M		-	+	+	-	+	-	Homozygous
UI-114 X Gloria	PS17-138-7	F2:3	- / + / + / - / +	US-6	M	M	M	M	M		-	+	+	-	+	-	Homozygous
UI-114 X Gloria	PS17-138-7	F2:3	- / + / + / - / +	US-6	M	M	M	M	M		-	+	+	-	+	-	Homozygous
UI-114 X Gloria	PS17-138-7	F2:3	- / + / + / - / +	US-6	M	M	M	M	M		-	+	+	-	+	-	Homozygous
UI-114 X Gloria	PS17-138-7	F2:3	- / + / + / - / +	US-6	M	M	M	M	M		-	+	+	-	+	-	Homozygous
UI-114 X Gloria	PS17-138-7	F2:3	- / + / + / - / +	US-6	M	M	M	M	M		-	+	+	-	+	-	Homozygous
UI-114 X Gloria	PS17-138-7	F2:3	- / + / + / - / +	US-6	M	M	M	M	M		-	+	+	-	+	-	Homozygous
UI-114 X Gloria	PS17-138-7	F2:3	- / + / + / - / +	US-6	M	M	M	M	M		-	+	+	-	+	-	Homozygous
UI-114 X Gloria	PS17-138-7	F2:3	- / + / + / - / +	US-6	M	M	M	M	M		-	+	+	-	+	-	Homozygous
UI-114 X Gloria	PS17-138-7	F2:3	- / + / + / - / +	US-6	M	M	M	M	M		-	+	+	-	+	-	Homozygous
UI-114 X Gloria	PS17-138-7	F2:3	- / + / + / - / +	US-6	M	M	M	M	M		-	+	+	-	+	-	Homozygous
UI-114 X Gloria	PS17-138-7	F2:3	- / + / + / - / +	US-6	M	M	M	M	M		-	+	+	-	+	-	Homozygous
UI-114 X Gloria	PS17-138-10	F2:3	- / - / H / H / +	US-6	M	M	M	M	M		-	-	+	-	H	H	Heterozygous (2)
UI-114 X Gloria	PS17-138-10	F2:3	- / - / H / H / +	US-6	M	M	M	M	M		-	-	+	-	H	H	Heterozygous (2)
UI-114 X Gloria	PS17-138-10	F2:3	- / - / H / H / +	US-6	M	M	M	M	M		-	-	+	-	+	-	Homozygous
UI-114 X Gloria	PS17-138-10	F2:3	- / - / H / H / +	US-6	NS	NS	NS	NS	NS		-	-	+	-	-	+	Homozygous
UI-114 X Gloria	PS17-138-10	F2:3	- / - / H / H / +	US-6	NS	NS	NS	NS	NS		-	-	+	-	-	+	Homozygous
UI-114 X Gloria	PS17-138-10	F2:3	- / - / H / H / +	US-6	NS	NS	dM	dM	dM		-	-	+	-	H	H	Heterozygous (2)
UI-114 X Gloria	PS17-138-10	F2:3	- / - / H / H / +	US-6	M	M	M	M	M		-	-	+	-	H	H	Heterozygous (2)
UI-114 X Gloria	PS17-138-10	F2:3	- / - / H / H / +	US-6	NS	NS	NS	NS	NS		-	-	+	-	-	+	Homozygous
UI-114 X Gloria	PS17-138-10	F2:3	- / - / H / H / +	US-6	NS	dM	dM	dM	dM		-	-	+	-	H	H	Heterozygous (2)
UI-114 X Gloria	PS17-138-10	F2:3	- / - / H / H / +	US-6	NS	NS	NS	NS	NS		-	-	+	-	-	+	Homozygous
UI-114 X Gloria	PS17-138-10	F2:3	- / - / H / H / +	US-6	NS	NS	dM	dM	dM		-	-	+	-	H	H	Heterozygous (2)
UI-114 X Gloria	PS17-138-10	F2:3	- / - / H / H / +	US-6	NS	NS	dM	dM	dM		-	-	+	-	H	H	Heterozygous (2)
UI-114 X Gloria	PS17-138-10	F2:3	- / - / H / H / +	US-6	M	M	M	M	M		-	-	+	-	H	H	Heterozygous (2)
UI-114 X Gloria	PS17-138-10	F2:3	- / - / H / H / +	US-6	M	M	M	M	M		-	-	+	-	+	-	Homozygous
UI-114 X Gloria	PS17-138-10	F2:3	- / - / H / H / +	US-6	M	M	M	M	M		-	-	+	-	H	H	Heterozygous (2)
UI-114 X Gloria	PS17-138-10	F2:3	- / - / H / H / +	US-6	NS	dM	dM	dM	dM		-	-	+	-	H	H	Heterozygous (2)
UI-114 X Gloria	PS17-138-10	F2:3	- / - / H / H / +	US-6	M	M	M	M	M		-	-	+	-	H	H	Heterozygous (2)
UI-114 X Gloria	PS17-138-10	F2:3	- / - / H / H / +	US-6	M	M	M	M	M		-	-	+	-	+	-	Homozygous
UI-114 X Gloria	PS17-138-10	F2:3	- / - / H / H / +	US-6	M	M	M	M	M		-	-	+	-	H	H	Heterozygous (2)
UI-114 X Gloria	PS17-138-10	F2:3	- / - / H / H / +	US-6	NS	dM	dM	dM	dM		-	-	+	-	H	H	Heterozygous (2)
UI-114 X Gloria	PS17-138-15	F2:3	- / - / H / H / +	US-6	M	M	M	M	M		-	-	+	-	H	H	Heterozygous (2)
UI-114 X Gloria	PS17-138-15	F2:3	- / - / H / H / +	US-6	M	M	M	M	M		-	-	+	-	+	-	Homozygous
UI-114 X Gloria	PS17-138-15	F2:3	- / - / H / H / +	US-6	M	M	M	M	M		-	-	+	-	+	-	Homozygous
UI-114 X Gloria	PS17-138-15	F2:3	- / - / H / H / +	US-6	M	M	M	M	M		-	-	+	-	+	-	Homozygous
UI-114 X Gloria	PS17-138-15	F2:3	- / - / H / H / +	US-6	NS	dM	dM	dM	dM		-	-	+	-	H	H	Heterozygous (2)
UI-114 X Gloria	PS17-138-15	F2:3	- / - / H / H / +	US-6	M	M	M	M	M		-	-	+	-	+	-	Homozygous
UI-114 X Gloria	PS17-138-15	F2:3	- / - / H / H / +	US-6	NS	dM	dM	dM	dM		-	-	+	-	H	H	Heterozygous (2)
UI-114 X Gloria	PS17-138-15	F2:3	- / - / H / H / +	US-6	NS	dM	dM	dM	dM		-	-	+	-	H	H	Heterozygous (2)
UI-114 X Gloria	PS17-138-15	F2:3	- / - / H / H / +	US-6	NS	dM	dM	dM	dM		-	-	+	-	H	H	Heterozygous (2)
UI-114 X Gloria	PS17-138-15	F2:3	- / - / H / H / +	US-6	NS	dM	dM	dM	dM		-	-	+	-	H	H	Heterozygous (2)
UI-114 X Gloria	PS17-138-15	F2:3	- / - / H / H / +	US-6	M	M	M	M	M		-	-	+	-	+	-	Homozygous
UI-114 X Gloria	PS17-138-15	F2:3	- / - / H / H / +	US-6	M	M	M	M	M		-	-	+	-	+	-	Homozygous
UI-114 X Gloria	PS17-138-15	F2:3	- / - / H / H / +	US-6	NS	dM	dM	dM	dM		-	-	+	-	H	H	Heterozygous (2)
UI-114 X Gloria	PS17-138-15	F2:3	- / - / H / H / +	US-6	M	M	M	M	M		-	-	+	-	+	-	Homozygous
UI-114 X Gloria	PS17-138-15	F2:3	- / - / H / H / +	US-6	NS	dM	dM	dM	dM		-	-	+	-	H	H	Heterozygous (2)
UI-114 X Gloria	PS17-138-15	F2:3	- / - / H / H / +	US-6	NS	dM	dM	dM	dM		-	-	+	-	H	H	Heterozygous (2)
UI-114 X Gloria	PS17-138-15	F2:3	- / - / H / H / +	US-6	M	M	M	M	M		-	-	+	-	H	H	Heterozygous (2)
UI-114 X Gloria	PS17-138-15	F2:3	- / - / H / H / +	US-6	M	M	M	M	M		-	-	+	-	H	H	Heterozygous (2)
UI-114 X Gloria	PS17-138-15	F2:3	- / - / H / H / +	US-6	M	M	M	M	M		-	-	+	-	H	H	Heterozygous (2)
UI-114 X Gloria	PS17-138-15	F2:3	- / - / H / H / +	US-6	M	M	M	M	M		-	-	+	-	H	H	Heterozygous (2)
UI-114 X Gloria	PS17-138-15	F2:3	- / - / H / H / +	US-6	NS	NS	NS	NS	NS		-	-	+	-	-	+	Homozygous
UI-114 X Gloria	PS17-138-22	F2:3	- / + / - / + / +	US-6	NS	NS	NS	NS	NS		-	+	+	-	-	+	Homozygous
UI-114 X Gloria	PS17-138-22	F2:3	- / + / - / + / +	US-6	NS	NS	NS	NS	NS		-	+	+	-	-	+	Homozygous
UI-114 X Gloria	PS17-138-22	F2:3	- / + / - / + / +	US-6	NS	NS	NS	NS	NS		-	+	+	-	-	+	Homozygous
UI-114 X Gloria	PS17-138-22	F2:3	- / + / - / + / +	US-6	NS	NS	NS	NS	NS		-	+	+	-	-	+	Homozygous
UI-114 X Gloria	PS17-138-22	F2:3	- / + / - / + / +	US-6	NS	NS	NS	NS	NS		-	+	+	-	-	+	Homozygous
UI-114 X Gloria	PS17-138-22	F2:3	- / + / - / + / +	US-6	NS	NS	NS	NS	NS		-	+	+	-	-	+	Homozygous
UI-114 X Gloria	PS17-138-22	F2:3	- / + / - / + / +	US-6	NS	NS	NS	NS	NS		-	+	+	-	-	+	Homozygous
UI-114 X Gloria	PS17-138-22	F2:3	- / + / - / + / +	US-6	NS	NS	NS	NS	NS		-	+	+	-	-	+	Homozygous
UI-114 X Gloria	PS17-138-22	F2:3	- / + / - / + / +	US-6	NS	NS	NS	NS	NS		-	+	+	-	-	+	Homozygous
UI-114 X Gloria	PS17-138-22	F2:3	- / + / - / + / +	US-6	NS	NS	NS	NS	NS		-	+	+	-	-	+	Homozygous
UI-114 X Gloria	PS17-138-22	F2:3	- / + / - / + / +	US-6	NS	NS	NS	NS	NS		-	+	+	-	-	+	Homozygous
UI-114 X Gloria	PS17-138-22	F2:3	- / + / - / + / +	US-6	NS	NS	NS	NS	NS		-	+	+	-	-	+	Homozygous
UI-114 X Gloria	PS17-138-22	F2:3	- / + / - / + / +	US-6	NS	NS	NS	NS	NS		-	+	+	-	-	+	Homozygous
UI-114 X Gloria	PS17-138-22	F2:3	- / + / - / + / +	US-6	NS	NS	NS	NS	NS		-	+	+	-	-	+	Homozygous
UI-114 X Gloria	PS17-138-22	F2:3	- / + / - / + / +	US-6	NS	NS	NS	NS	NS		-	+	+	-	-	+	Homozygous
UI-114 X Gloria	PS17-138-22	F2:3	- / + / - / + / +	US-6	NS	NS	NS	NS	NS		-	+	+	-	-	+	Homozygous
UI-114 X Gloria	PS17-138-22	F2:3	- / + / - / + / +	US-6	NS	NS	NS	NS	NS		-	+	+	-	-	+	Homozygous
UI-114 X Gloria	PS17-138-22	F2:3	- / + / - / + / +	US-6	NS	NS	NS	NS	NS		-	+	+	-	-	+	Homozygous
UI-114 X Gloria	PS17-138-22	F2:3	- / + / - / + / +	US-6	NS	NS	NS	NS	NS		-	+	+	-	-	+	Homozygous
UI-114 X Gloria	PS17-138-22	F2:3	- / + / - / + / +	US-6	NS	NS	NS	NS	NS		-	+	+	-	-	+	Homozygous
UI-114 X Gloria	PS17-138-22	F2:3	- / + / - / + / +	US-6	NS	NS	NS	NS	NS		-	+	+	-	-	+	Homozygous
UI-114 X Gloria	PS17-138-22	F2:3	- / + / - / + / +	US-6	NS	NS	NS	NS	NS		-	+	+	-	-	+	Homozygous
UI-114 X Gloria	PS17-138-22	F2:3	- / + / - / + / +	US-6	NS	NS	NS	NS	NS		-	+	+	-	-	+	Homozygous
UI-114 X Gloria	PS17-138-22	F2:3	- / + / - / + / +	US-6	NS	NS	NS	NS	NS		-	+	+	-	-	+	Homozygous
UI-114 X Gloria	PS17-138-22	F2:3	- / + / - / + / +	US-6	NS	NS	NS	NS	NS		-	+	+	-	-	+	Homozygous
UI-114 X Gloria	PS17-138-22	F2:3	- / + / - / + / +	US-6	NS	NS	NS	NS	NS		-	+	+	-	-	+	Homozygous
UI-114 X Gloria	PS17-138-22	F2:3	- / + / - / + / +	US-6	NS	NS	NS	NS	NS		-	+	+	-	-	+	Homozygous
UI-114 X Gloria	PS17-138-22	F2:3	- / + / - / + / +	US-6	NS	NS	NS	NS	NS		-	+	+	-	-	+	Homozygous
UI-114 X Gloria	PS17-138-22	F2:3	- / + / - / + / +	US-6	NS	NS	NS	NS	NS		-	+	+	-	-	+	Homozygous
UI-114 X Gloria	PS17-138-25	F2:3	- / - / H / H / +	US-6	NS	NS	NS	NS	NS		-	-	+	-	-	+	Homozygous
UI-114 X Gloria	PS17-138-25	F2:3	- / - / H / H / +	US-6	NS	dM	dM	dM	dM		-	-	+	-	H	H	Heterozygous (2)
UI-114 X Gloria	PS17-138-25	F2:3	- / - / H / H / +	US-6	NS	NS	NS	NS	NS		-	-	+	-	-	+	Homozygous
UI-114 X Gloria	PS17-138-25	F2:3	- / - / H / H / +	US-6	M	M	M	M	M		-	-	+	-	+	-	Homozygous
UI-114 X Gloria	PS17-138-25	F2:3	- / - / H / H / +	US-6	M	M	M	M	M		-	-	+	-	H	H	Heterozygous (2)
UI-114 X Gloria	PS17-138-25	F2:3	- / - / H / H / +	US-6	NS	dM	dM	dM	dM		-	-	+	-	H	H	Heterozygous (2)
UI-114 X Gloria	PS17-138-25	F2:3	- / - / H / H / +	US-6	NS	NS	NS	NS	NS		-	-	+	-	-	+	Homozygous
UI-114 X Gloria	PS17-138-25	F2:3	- / - / H / H / +	US-6	NS	NS	NS	NS	NS		-	-	+	-	-	+	Homozygous
UI-114 X Gloria	PS17-138-25	F2:3	- / - / H / H / +	US-6	M	M	M	M	M		-	-	+	-	+	-	Homozygous
UI-114 X Gloria	PS17-138-25	F2:3	- / - / H / H / +	US-6	NS	dM	dM	dM	dM		-	-	+	-	H	H	Heterozygous (2)
UI-114 X Gloria	PS17-138-25	F2:3	- / - / H / H / +	US-6	M	M	M	M	M		-	-	+	-	+	-	Homozygous
UI-114 X Gloria	PS17-138-25	F2:3	- / - / H / H / +	US-6	M	M	M	M	M		-	-	+	-	+	-	Homozygous
UI-114 X Gloria	PS17-138-25	F2:3	- / - / H / H / +	US-6	NS	dM	dM	dM	dM		-	-	+	-	H	H	Heterozygous (2)
UI-114 X Gloria	PS17-138-25	F2:3	- / - / H / H / +	US-6	NS	dM	dM	dM	dM		-	-	+	-	H	H	Heterozygous (2)
UI-114 X Gloria	PS17-138-25	F2:3	- / - / H / H / +	US-6	NS	dM	dM	dM	dM		-	-	+	-	H	H	Heterozygous (2)
UI-114 X Gloria	PS17-138-25	F2:3	- / - / H / H / +	US-6	NS	dM	dM	dM	dM		-	-	+	-	H	H	Heterozygous (2)
UI-114 X Gloria	PS17-138-25	F2:3	- / - / H / H / +	US-6	M	M	M	M	M		-	-	+	-	H	H	Heterozygous (2)
UI-114 X Gloria	PS17-138-25	F2:3	- / - / H / H / +	US-6	NS	NS	NS	NS	NS		-	-	+	-	-	+	Homozygous
UI-114 X Gloria	PS17-138-25	F2:3	- / - / H / H / +	US-6	NS	dM	dM	dM	dM		-	-	+	-	H	H	Heterozygous (2)
UI-114 X Gloria	PS17-138-27	F2:3	- / - / - / + / +	US-6	NS	NS	NS	NS	NS		-	-	+	-	-	+	Homozygous
UI-114 X Gloria	PS17-138-27	F2:3	- / - / - / + / +	US-6	NS	NS	NS	NS	NS		-	-	+	-	-	+	Homozygous
UI-114 X Gloria	PS17-138-27	F2:3	- / - / - / + / +	US-6	NS	NS	NS	NS	NS		-	-	+	-	-	+	Homozygous
UI-114 X Gloria	PS17-138-27	F2:3	- / - / - / + / +	US-6	NS	NS	NS	NS	NS		-	-	+	-	-	+	Homozygous
UI-114 X Gloria	PS17-138-27	F2:3	- / - / - / + / +	US-6	NS	NS	NS	NS	NS		-	-	+	-	-	+	Homozygous
UI-114 X Gloria	PS17-138-27	F2:3	- / - / - / + / +	US-6	NS	NS	NS	NS	NS		-	-	+	-	-	+	Homozygous
UI-114 X Gloria	PS17-138-27	F2:3	- / - / - / + / +	US-6	NS	NS	NS	NS	NS		-	-	+	-	-	+	Homozygous
UI-114 X Gloria	PS17-138-27	F2:3	- / - / - / + / +	US-6	NS	NS	NS	NS	NS		-	-	+	-	-	+	Homozygous
UI-114 X Gloria	PS17-138-27	F2:3	- / - / - / + / +	US-6	NS	NS	NS	NS	NS		-	-	+	-	-	+	Homozygous
UI-114 X Gloria	PS17-138-27	F2:3	- / - / - / + / +	US-6	NS	NS	NS	NS	NS		-	-	+	-	-	+	Homozygous
UI-114 X Gloria	PS17-138-27	F2:3	- / - / - / + / +	US-6	NS	NS	NS	NS	NS		-	-	+	-	-	+	Homozygous
UI-114 X Gloria	PS17-138-27	F2:3	- / - / - / + / +	US-6	NS	NS	NS	NS	NS		-	-	+	-	-	+	Homozygous
UI-114 X Gloria	PS17-138-27	F2:3	- / - / - / + / +	US-6	NS	NS	NS	NS	NS		-	-	+	-	-	+	Homozygous
UI-114 X Gloria	PS17-138-27	F2:3	- / - / - / + / +	US-6	NS	NS	NS	NS	NS		-	-	+	-	-	+	Homozygous
UI-114 X Gloria	PS17-138-27	F2:3	- / - / - / + / +	US-6	NS	NS	NS	NS	NS		-	-	+	-	-	+	Homozygous
UI-114 X Gloria	PS17-138-27	F2:3	- / - / - / + / +	US-6	NS	NS	NS	NS	NS		-	-	+	-	-	+	Homozygous
UI-114 X Gloria	PS17-138-27	F2:3	- / - / - / + / +	US-6	NS	NS	NS	NS	NS		-	-	+	-	-	+	Homozygous
UI-114 X Gloria	PS17-138-27	F2:3	- / - / - / + / +	US-6	NS	NS	NS	NS	NS		-	-	+	-	-	+	Homozygous
UI-114 X Gloria	PS17-138-27	F2:3	- / - / - / + / +	US-6	NS	NS	NS	NS	NS		-	-	+	-	-	+	Homozygous
UI-114 X Gloria	PS17-138-27	F2:3	- / - / - / + / +	US-6	NS	NS	NS	NS	NS		-	-	+	-	-	+	Homozygous
UI-114 X Gloria	PS17-138-27	F2:3	- / - / - / + / +	US-6	NS	NS	NS	NS	NS		-	-	+	-	-	+	Homozygous
UI-114 X Gloria	PS17-138-27	F2:3	- / - / - / + / +	US-6	NS	NS	NS	NS	NS		-	-	+	-	-	+	Homozygous
UI-114 X Gloria	PS17-138-27	F2:3	- / - / - / + / +	US-6	NS	NS	NS	NS	NS		-	-	+	-	-	+	Homozygous
UI-114 X Gloria	PS17-138-27	F2:3	- / - / - / + / +	US-6	NS	NS	NS	NS	NS		-	-	+	-	-	+	Homozygous
UI-114 X Gloria	PS17-138-27	F2:3	- / - / - / + / +	US-6	NS	NS	NS	NS	NS		-	-	+	-	-	+	Homozygous
UI-114 X Gloria	PS17-138-27	F2:3	- / - / - / + / +	US-6	NS	NS	NS	NS	NS		-	-	+	-	-	+	Homozygous
UI-114 X Gloria	PS17-138-27	F2:3	- / - / - / + / +	US-6	NS	NS	NS	NS	NS		-	-	+	-	-	+	Homozygous
UI-114 X Gloria	PS17-138-27	F2:3	- / - / - / + / +	US-6	NS	NS	NS	NS	NS		-	-	+	-	-	+	Homozygous
UI-114 X Gloria	PS17-138-27	F2:3	- / - / - / + / +	US-6	NS	NS	NS	NS	NS		-	-	+	-	-	+	Homozygous
UI-114 X Gloria	PS17-138-27	F2:3	- / - / - / + / +	US-6	NS	NS	NS	NS	NS		-	-	+	-	-	+	Homozygous
UI-114 X Gloria	PS17-138-27	F2:3	- / - / - / + / +	US-6	NS	NS	NS	NS	NS		-	-	+	-	-	+	Homozygous
UI-114 X Gloria	PS17-138-27	F2:3	- / - / - / + / +	US-6	NS	NS	NS	NS	NS		-	-	+	-	-	+	Homozygous
UI-114 X Gloria	PS17-138-27	F2:3	- / - / - / + / +	US-6	NS	NS	NS	NS	NS		-	-	+	-	-	+	Homozygous
UI-114 X Gloria	PS17-138-27	F2:3	- / - / - / + / +	US-6	NS	NS	NS	NS	NS		-	-	+	-	-	+	Homozygous
UI-114 X Gloria	PS17-138-27	F2:3	- / - / - / + / +	US-6	NS	NS	NS	NS	NS		-	-	+	-	-	+	Homozygous
UI-114 X Gloria	PS17-138-27	F2:3	- / - / - / + / +	US-6	NS	NS	NS	NS	NS		-	-	+	-	-	+	Homozygous
UI-114 X Gloria	PS17-138-27	F2:3	- / - / - / + / +	US-6	NS	NS	NS	NS	NS		-	-	+	-	-	+	Homozygous
UI-114 X Gloria	PS17-138-27	F2:3	- / - / - / + / +	US-6	NS	NS	NS	NS	NS		-	-	+	-	-	+	Homozygous
UI-114 X Gloria	PS17-138-27	F2:3	- / - / - / + / +	US-6	NS	NS	NS	NS	NS		-	-	+	-	-	+	Homozygous
UI-114 X Gloria	PS17-138-27	F2:3	- / - / - / + / +	US-6	NS	NS	NS	NS	NS		-	-	+	-	-	+	Homozygous
UI-114 X Gloria	PS17-138-27	F2:3	- / - / - / + / +	US-6	NS	NS	NS	NS	NS		-	-	+	-	-	+	Homozygous
UI-114 X Gloria	PS17-138-27	F2:3	- / - / - / + / +	US-6	NS	NS	NS	NS	NS		-	-	+	-	-	+	Homozygous
Gemini x UI_126	PS17-171-06	F2:3	- / - / H / H / -	US-6	M	M	M	M	M		-	-	-	-	+	-	Homozygous
Gemini x UI_126	PS17-171-06	F2:3	- / - / H / H / -	US-6	M	M	M	M	M		-	-	-	-	-	+	Homozygous
Gemini x UI_126	PS17-171-06	F2:3	- / - / H / H / -	US-6	M	M	M	M	M		-	-	-	-	-	+	Homozygous
Gemini x UI_126	PS17-171-06	F2:3	- / - / H / H / -	US-6	NS	dM	dM	dM	dM		-	-	-	-	H	H	Heterozygous (2)
Gemini x UI_126	PS17-171-06	F2:3	- / - / H / H / -	US-6	M	M	M	M	M		-	-	-	-	+	-	Homozygous
Gemini x UI_126	PS17-171-06	F2:3	- / - / H / H / -	US-6	NS	dM	dM	dM	dM		-	-	-	-	H	H	Heterozygous (2)
Gemini x UI_126	PS17-171-06	F2:3	- / - / H / H / -	US-6	M	M	M	M	M		-	-	-	-	-	+	Homozygous
Gemini x UI_126	PS17-171-06	F2:3	- / - / H / H / -	US-6	M	M	M	M	M		-	-	-	-	+	-	Homozygous
Gemini x UI_126	PS17-171-06	F2:3	- / - / H / H / -	US-6	M	M	M	M	M		-	-	-	-	+	-	Homozygous
Gemini x UI_126	PS17-171-06	F2:3	- / - / H / H / -	US-6	M	M	M	M	M		-	-	-	-	-	+	Homozygous
Gemini x UI_126	PS17-171-32	F2:3	- / + / + / - / H	US-6	M	M	M	M	M		-	+	H	-	+	-	Heterozygous (1)
Gemini x UI_126	PS17-171-32	F2:3	- / + / + / - / H	US-6	M	M	M	M	M		-	+	H	-	+	-	Heterozygous (1)
Gemini x UI_126	PS17-171-32	F2:3	- / + / + / - / H	US-6	M	M	M	M	M		-	+	-	-	+	-	Homozygous
Gemini x UI_126	PS17-171-32	F2:3	- / + / + / - / H	US-6	M	M	M	M	M		-	+	+	-	+	-	Homozygous
Gemini x UI_126	PS17-171-32	F2:3	- / + / + / - / H	US-6	M	M	M	M	M		-	+	-	-	+	-	Homozygous
Gemini x UI_126	PS17-171-32	F2:3	- / + / + / - / H	US-6	M	M	M	M	M		-	+	H	-	+	-	Heterozygous (1)
Gemini x UI_126	PS17-171-32	F2:3	- / + / + / - / H	US-6	M	M	M	M	M		-	+	+	-	+	-	Heterozygous (1)
Gemini x UI_126	PS17-171-32	F2:3	- / + / + / - / H	US-6	M	M	M	M	M		-	+	-	-	+	-	Homozygous
Gemini x UI_126	PS17-171-32	F2:3	- / + / + / - / H	US-6	M	M	M	M	M		-	+	-	-	+	-	Homozygous
Gemini x UI_126	PS17-171-32	F2:3	- / + / + / - / H	US-6	M	M	M	M	M		-	+	H	-	+	-	Heterozygous (1)
Gemini x UI_126	PS17-171-32	F2:3	- / + / + / - / H	US-6	M	M	M	M	M		-	+	-	-	+	-	Homozygous
Gemini x UI_126	PS17-171-32	F2:3	- / + / + / - / H	US-6	M	M	M	M	M		-	+	H	-	+	-	Heterozygous (1)
Gemini x UI_126	PS17-171-32	F2:3	- / + / + / - / H	US-6	M	M	M	M	M		-	+	-	-	+	-	Homozygous
Gemini x UI_126	PS17-171-32	F2:3	- / + / + / - / H	US-6	M	M	M	M	M		-	+	H	-	+	-	Heterozygous (1)
Gemini x UI_126	PS17-171-32	F2:3	- / + / + / - / H	US-6	M	M	M	M	M		-	+	H	-	+	-	Heterozygous (1)
Gemini x UI_126	PS17-171-32	F2:3	- / + / + / - / H	US-6	M	M	M	M	M		-	+	-	-	+	-	Homozygous
Gemini x UI_126	PS17-171-32	F2:3	- / + / + / - / H	US-6	M	M	M	M	M		-	+	H	-	+	-	Heterozygous (1)
Gemini x UI_126	PS17-171-32	F2:3	- / + / + / - / H	US-6	M	M	M	M	M		-	+	-	-	+	-	Homozygous
Gemini x UI_126	PS17-171-32	F2:3	- / + / + / - / H	US-6	M	M	M	M	M		-	+	-	-	+	-	Homozygous
Gemini x UI_126	PS17-171-32	F2:3	- / + / + / - / H	US-6	M	M	M	M	M		-	+	+	-	+	-	Homozygous
Gemini x UI_126	PS17-171-32	F2:3	- / + / + / - / H	US-6	M	M	M	M	M		-	+	-	-	+	-	Homozygous
Gemini x UI_126	PS17-171-32	F2:3	- / + / + / - / H	US-6	M	M	M	M	M		-	+	H	-	+	-	Homozygous
Gemini x UI_126	PS17-171-32	F2:3	- / + / + / - / H	US-6	M	M	M	M	M		-	+	-	-	+	-	Homozygous
Gemini x UI_126	PS17-171-32	F2:3	- / + / + / - / H	US-6	M	M	M	M	M		-	+	+	-	+	-	Homozygous
Gemini x UI_126	PS17-171-32	F2:3	- / + / + / - / H	US-6	M	M	M	M	M		-	+	-	-	+	-	Homozygous
Gemini x UI_126	PS17-171-32	F2:3	- / + / + / - / H	US-6	M	M	M	M	M		-	+	-	-	+	-	Homozygous
Gemini x UI_126	PS17-171-32	F2:3	- / + / + / - / H	US-6	M	M	M	M	M		-	+	-	-	+	-	Homozygous
Gemini x UI_126	PS17-171-32	F2:3	- / + / + / - / H	US-6	M	M	M	M	M		-	+	+	-	+	-	Homozygous
Gemini x UI_126	PS17-171-32	F2:3	- / + / + / - / H	US-6	M	M	M	M	M		-	+	-	-	+	-	Homozygous
Gemini x UI_126	PS17-171-32	F2:3	- / + / + / - / H	US-6	M	M	M	M	M		-	+	+	-	+	-	Homozygous
Gemini x UI_126	PS17-171-32	F2:3	- / + / + / - / H	US-6	M	M	M	M	M		-	+	-	-	+	-	Homozygous
Gemini x UI_126	PS17-171-32	F2:3	- / + / + / - / H	US-6	M	M	M	M	M		-	+	-	-	+	-	Homozygous
Gemini x UI_126	PS17-171-58	F2:3	- / + / H / H / H	US-6	NS	dM	dM	dM	dM		-	+	H	-	+	-	Heterozygous (1)
Gemini x UI_126	PS17-171-58	F2:3	- / + / H / H / H	US-6	NS	dM	dM	dM	dM		-	+	H	-	H	H	Heterozygous (3)
Gemini x UI_126	PS17-171-58	F2:3	- / + / H / H / H	US-6	NS	NS	NS	NS	NS		-	+	+	-	-	+	Homozygous
Gemini x UI_126	PS17-171-58	F2:3	- / + / H / H / H	US-6	M	M	M	M	M		-	+	-	-	+	-	Homozygous
Gemini x UI_126	PS17-171-58	F2:3	- / + / H / H / H	US-6	NS	dM	dM	dM	dM		-	+	H	-	H	H	Heterozygous (3)
Gemini x UI_126	PS17-171-58	F2:3	- / + / H / H / H	US-6	NS	NS	dM	dM	dM		-	+	+	-	H	H	Heterozygous (2)
Gemini x UI_126	PS17-171-58	F2:3	- / + / H / H / H	US-6	NS	NS	dM	dM	dM		-	+	H	-	-	+	Heterozygous (1)
Gemini x UI_126	PS17-171-58	F2:3	- / + / H / H / H	US-6	NS	NS	NS	dM	dM		-	+	+	-	H	H	Heterozygous (2)
Gemini x UI_126	PS17-171-58	F2:3	- / + / H / H / H	US-6	NS	NS	NS	dM	dM		-	+	H	-	+	-	Heterozygous (1)
Gemini x UI_126	PS17-171-58	F2:3	- / + / H / H / H	US-6	NS	NS	NS	dM	dM		-	+	+	-	H	H	Heterozygous (2)
Gemini x UI_126	PS17-171-58	F2:3	- / + / H / H / H	US-6	M	M	M	M	M		-	+	-	-	-	+	Homozygous
Gemini x UI_126	PS17-171-58	F2:3	- / + / H / H / H	US-6	NS	dM	dM	dM	dM		-	+	H	-	H	H	Heterozygous (3)
Gemini x UI_126	PS17-171-58	F2:3	- / + / H / H / H	US-6	M	M	M	M	M		-	+	-	-	+	-	Homozygous
Gemini x UI_126	PS17-171-58	F2:3	- / + / H / H / H	US-6	M	M	M	M	M		-	+	-	-	+	-	Homozygous
Gemini x UI_126	PS17-171-58	F2:3	- / + / H / H / H	US-6	M	M	M	M	M		-	+	-	-	H	H	Heterozygous (2)
Gemini x UI_126	PS17-171-58	F2:3	- / + / H / H / H	US-6	M	M	M	M	M		-	+	+	-	+	-	Homozygous
Gemini x UI_126	PS17-171-58	F2:3	- / + / H / H / H	US-6	NS	dM	dM	dM	dM		-	+	H	-	H	H	Heterozygous (3)

## Sheet: Table S3
Table S3. Primer pairs for amplfying the candidate genes exons for bc-2 on Pv11 and bc-4 on Pv05 blasted in Andean G19833 reference genome v2.1
Gene model (G19833 v2.1)	Annotation	Primer name	Sequence	Sequence Length (bases)	%GC	Database	Chromosome	Hit start (bases)	Hit end (bases)	Ta (℃)
Phvul.011G092700	AAA-type ATPase family protein	11G092700_1a_UF	AAATTATAAACATGTGTTGGCGAGC	25	36	UI-111	Pv11	9519972	9519996	60	*Designed from UI-111 reference genome
		11G092700_1b_GF	CATAACATGTTTAAACTAGTGCAGATAG	28	32.1	G19833 v2.1	Pv11	9271810	9271837	60
		11G092700_1_R	CCCCTCCCCCTGTAATTAATGTTAT	25	44	G19833 v2.1	Pv11	9272844	9272868
		11G092700_2_F	CTTCTTGGTTACTGTTGTTAGGCAT	25	40	G19833 v2.1	Pv11	9273382	9273406	60
		11G092700_2_R	GGTTTATGAATGTGTGTCCATACGG	25	44	G19833 v2.1	Pv11	9274274	9274298
		11G092700_3_F	CCGGTAACTTGCTTTTAACACAGAA	25	40	G19833 v2.1	Pv11	9278102	9278126	60
		11G092700_3_R	TCTTCATCAGATCATTCAGAACCCC	25	44	G19833 v2.1	Pv11	9278964	9278988
Phvul.005G125100	AAA-type ATPase family protein	05G125100_1_F	TCAAATTTCCGATCAGTTCCGATTC	25	40	G19833 v2.1	Pv05	36225283	36225307	63
		05G125100_1_R	GAAAATATGGCTTATGATGCCCGAA	25	40	G19833 v2.1	Pv05	36226358	36226382
		05G125100_2_F	ATCCAAATTTAGTTGCCATGCTTGA	25	36	G19833 v2.1	Pv05	36228673	36228697	63
		05G125100_2_R	TAGCCTACTCACATGCAAAAACAAG	25	40	G19833 v2.1	Pv05	36229623	36229647
		05G125100_3_F	TTTTGGTATTTGTTCTCTCTCTCCT	25	36	G19833 v2.1	Pv05	36230092	36230116	57
		05G125100_3_R	TGCATTTCATTTGATCCAACAGCTA	25	36	G19833 v2.1	Pv05	36231185	36231209

## Sheet: Table S4
Table S4a. GWAS results for the identification of bc-2 region on Pv11 in DDP.							Table S4b. GWAS results for the idnetificaton of bc-4 region on Pv05.
SNP	Chromosome	Position v2.1	p.value	-log10 (p.value)			SNP	Chromosome	Position v2.1	p.value	-log10 (p.value)	Variant Type	Gene Model G19833v2.1
Chr11pos9911754.1	11	9911754	4.33212e-31	30.3633			Chr05pos35471758.1	5	35471758	6.73752e-43	42.1715	Intergenic
Chr11pos10218624.1	11	10218624	1.22631e-26	25.9114			Chr05pos35493215.1	5	35493215	6.73752e-43	42.1715	Intergenic
Chr11pos10246366.1	11	10246366	1.22631e-26	25.9114			Chr05pos35523330.1	5	35523330	6.73752e-43	42.1715	Intergenic
Chr11pos10309605.1	11	10309605	1.22631e-26	25.9114			Chr05pos35623860.1	5	35623860	6.73752e-43	42.1715	Intergenic
Chr11pos10396609.1	11	10396609	1.22631e-26	25.9114			Chr05pos35661653.1	5	35661653	6.73752e-43	42.1715	5_prime_UTR	Phvul.005G120300
Chr11pos10421567.1	11	10421567	1.22631e-26	25.9114			Chr05pos35760250.1	5	35760250	6.73752e-43	42.1715	Intergenic
Chr11pos10423321.1	11	10423321	1.22631e-26	25.9114			Chr05pos35780154.1	5	35780154	6.73752e-43	42.1715	Intergenic
Chr11pos10436539.1	11	10436539	1.22631e-26	25.9114			Chr05pos36225550.1	5	36225550	2.6206e-32	31.5816	missense	Phvul.005G125100	homologous to bc-2
Chr11pos10452357.1	11	10452357	1.22631e-26	25.9114			Chr05pos35853109.1	5	35853109	1.72425e-29	28.7634
Chr11pos10452482.1	11	10452482	1.22631e-26	25.9114			Chr05pos36000762.1	5	36000762	1.72425e-29	28.7634
Chr11pos10468271.1	11	10468271	1.22631e-26	25.9114			Chr05pos33354292.1	5	33354292	1.44344e-28	27.8406
Chr11pos9117985.1	11	9117985	8.52511e-26	25.0693	Recombinant region in OV3 llines		Chr05pos33424434.1	5	33424434	1.44344e-28	27.8406
Chr11pos9285681.1	11	9285681	8.52511e-26	25.0693	Recombinant region in OV3 llines		Chr05pos33429417.1	5	33429417	1.44344e-28	27.8406
Chr11pos10595287.1	11	10595287	1.72584e-21	20.763			Chr05pos33542275.1	5	33542275	1.44344e-28	27.8406
Chr11pos10866354.1	11	10866354	1.72584e-21	20.763			Chr05pos33594714.1	5	33594714	1.44344e-28	27.8406
Chr11pos10952332.1	11	10952332	1.72584e-21	20.763			Chr05pos33714752.1	5	33714752	1.44344e-28	27.8406
Chr11pos10974546.1	11	10974546	1.72584e-21	20.763			Chr05pos33717381.1	5	33717381	1.44344e-28	27.8406
Chr11pos10980738.1	11	10980738	1.72584e-21	20.763			Chr05pos33963908.1	5	33963908	1.44344e-28	27.8406
Chr11pos11004623.1	11	11004623	1.72584e-21	20.763			Chr05pos34113335.1	5	34113335	1.44344e-28	27.8406
Chr11pos11010528.1	11	11010528	1.72584e-21	20.763			Chr05pos34161134.1	5	34161134	1.44344e-28	27.8406
Chr11pos11012542.1	11	11012542	1.72584e-21	20.763			Chr05pos34178752.1	5	34178752	1.44344e-28	27.8406
Chr11pos11283591.1	11	11283591	1.72584e-21	20.763			Chr05pos34217507.1	5	34217507	1.44344e-28	27.8406
Chr11pos11345741.1	11	11345741	1.72584e-21	20.763			Chr05pos34224863.1	5	34224863	1.44344e-28	27.8406
Chr11pos11370628.1	11	11370628	1.72584e-21	20.763			Chr05pos34343828.1	5	34343828	1.44344e-28	27.8406
Chr11pos11370629.1	11	11370629	1.72584e-21	20.763			Chr05pos35667539.1	5	35667539	1.10561e-19	18.9564
Chr11pos11370630.1	11	11370630	1.72584e-21	20.763			Chr05pos32388576.1	5	32388576	3.78094e-19	18.4224
Chr11pos11370631.1	11	11370631	1.72584e-21	20.763			Chr05pos32632773.1	5	32632773	3.78094e-19	18.4224
Chr11pos11370632.1	11	11370632	1.72584e-21	20.763			Chr05pos32768838.1	5	32768838	3.78094e-19	18.4224
Chr11pos11370633.1	11	11370633	1.72584e-21	20.763			Chr05pos32886800.1	5	32886800	3.78094e-19	18.4224
Chr11pos11373813.1	11	11373813	1.72584e-21	20.763			Chr05pos32934030.1	5	32934030	3.78094e-19	18.4224
Chr11pos11487193.1	11	11487193	1.72584e-21	20.763			Chr05pos32939333.1	5	32939333	3.78094e-19	18.4224
Chr11pos11514413.1	11	11514413	1.72584e-21	20.763			Chr05pos33171389.1	5	33171389	3.78094e-19	18.4224
Chr11pos11519132.1	11	11519132	1.72584e-21	20.763			Chr05pos7330721.1	5	7330721	2.33776e-14	13.6312
Chr11pos11532720.1	11	11532720	1.72584e-21	20.763			Chr05pos8027881.1	5	8027881	2.33776e-14	13.6312
Chr11pos11533834.1	11	11533834	1.72584e-21	20.763			Chr05pos15401249.1	5	15401249	6.00482e-14	13.2215
Chr11pos11570682.1	11	11570682	1.72584e-21	20.763			Chr05pos18046210.1	5	18046210	1.89365e-13	12.7227
Chr11pos11725220.1	11	11725220	1.72584e-21	20.763			Chr05pos21957098.1	5	21957098	1.89365e-13	12.7227
Chr11pos11746215.1	11	11746215	1.72584e-21	20.763			Chr05pos31601229.1	5	31601229	2.6804e-13	12.5718
Chr11pos11772052.1	11	11772052	1.72584e-21	20.763			Chr05pos16477841.1	5	16477841	2.85365e-13	12.5446
Chr11pos11793236.1	11	11793236	1.72584e-21	20.763			Chr05pos36419941.1	5	36419941	4.10488e-13	12.3867
Chr11pos11804288.1	11	11804288	1.72584e-21	20.763			Chr05pos36424830.1	5	36424830	4.10488e-13	12.3867
Chr11pos11812825.1	11	11812825	1.72584e-21	20.763			Chr05pos9169510.1	5	9169510	6.77174e-13	12.1693
Chr11pos11864212.1	11	11864212	1.72584e-21	20.763			Chr05pos9181038.1	5	9181038	6.77174e-13	12.1693
Chr11pos11921035.1	11	11921035	1.72584e-21	20.763			Chr05pos11200274.1	5	11200274	6.77174e-13	12.1693
Chr11pos12002773.1	11	12002773	1.72584e-21	20.763			Chr05pos11262174.1	5	11262174	6.77174e-13	12.1693
Chr11pos12446244.1	11	12446244	1.72584e-21	20.763			Chr05pos11985816.1	5	11985816	6.77174e-13	12.1693
Chr11pos12664450.1	11	12664450	1.72584e-21	20.763			Chr05pos11996714.1	5	11996714	6.77174e-13	12.1693
Chr11pos12689595.1	11	12689595	1.72584e-21	20.763			Chr05pos12079128.1	5	12079128	6.77174e-13	12.1693
Chr11pos12927075.1	11	12927075	1.72584e-21	20.763			Chr05pos13335484.1	5	13335484	6.77174e-13	12.1693
Chr11pos12929477.1	11	12929477	1.72584e-21	20.763			Chr05pos13380446.1	5	13380446	6.77174e-13	12.1693
Chr11pos13561793.1	11	13561793	1.72584e-21	20.763			Chr05pos14589454.1	5	14589454	6.77174e-13	12.1693
Chr11pos13598613.1	11	13598613	1.72584e-21	20.763			Chr05pos15164051.1	5	15164051	6.77174e-13	12.1693
Chr11pos13600903.1	11	13600903	1.72584e-21	20.763			Chr05pos15402275.1	5	15402275	6.77174e-13	12.1693
Chr11pos13795247.1	11	13795247	1.72584e-21	20.763			Chr05pos16550499.1	5	16550499	6.77174e-13	12.1693
Chr11pos13800364.1	11	13800364	1.72584e-21	20.763			Chr05pos17104122.1	5	17104122	6.77174e-13	12.1693
Chr11pos13848384.1	11	13848384	1.72584e-21	20.763			Chr05pos18878886.1	5	18878886	6.77174e-13	12.1693
Chr11pos14199004.1	11	14199004	1.72584e-21	20.763			Chr05pos19659849.1	5	19659849	6.77174e-13	12.1693
Chr11pos14222396.1	11	14222396	1.72584e-21	20.763			Chr05pos21003071.1	5	21003071	6.77174e-13	12.1693
Chr11pos14568820.1	11	14568820	1.72584e-21	20.763			Chr05pos21875488.1	5	21875488	6.77174e-13	12.1693
Chr11pos14614699.1	11	14614699	1.72584e-21	20.763			Chr05pos22893810.1	5	22893810	6.77174e-13	12.1693
Chr11pos14875628.1	11	14875628	1.72584e-21	20.763			Chr05pos22963202.1	5	22963202	6.77174e-13	12.1693
Chr11pos14887369.1	11	14887369	1.72584e-21	20.763			Chr05pos23973752.1	5	23973752	6.77174e-13	12.1693
Chr11pos14964824.1	11	14964824	1.72584e-21	20.763			Chr05pos23986144.1	5	23986144	6.77174e-13	12.1693
Chr11pos15201411.1	11	15201411	1.72584e-21	20.763			Chr05pos24087970.1	5	24087970	6.77174e-13	12.1693
Chr11pos15252229.1	11	15252229	1.72584e-21	20.763			Chr05pos24106673.1	5	24106673	6.77174e-13	12.1693
Chr11pos15310215.1	11	15310215	1.72584e-21	20.763			Chr05pos25433068.1	5	25433068	6.77174e-13	12.1693
Chr11pos15613609.1	11	15613609	1.72584e-21	20.763			Chr05pos25690668.1	5	25690668	6.77174e-13	12.1693
Chr11pos15678103.1	11	15678103	1.72584e-21	20.763			Chr05pos25799141.1	5	25799141	6.77174e-13	12.1693
Chr11pos15742961.1	11	15742961	1.72584e-21	20.763			Chr05pos25853459.1	5	25853459	6.77174e-13	12.1693
Chr11pos15749142.1	11	15749142	1.72584e-21	20.763			Chr05pos26250585.1	5	26250585	6.77174e-13	12.1693
Chr11pos18433653.1	11	18433653	1.72584e-21	20.763			Chr05pos26402177.1	5	26402177	6.77174e-13	12.1693
Chr11pos18441369.1	11	18441369	1.72584e-21	20.763			Chr05pos26438532.1	5	26438532	6.77174e-13	12.1693
Chr11pos22151412.1	11	22151412	1.72584e-21	20.763			Chr05pos26529790.1	5	26529790	6.77174e-13	12.1693
Chr11pos6602593.1	11	6602593	1.19344e-20	19.9232			Chr05pos26632349.1	5	26632349	6.77174e-13	12.1693
Chr11pos6707770.1	11	6707770	1.19344e-20	19.9232			Chr05pos26807284.1	5	26807284	6.77174e-13	12.1693
Chr11pos32409690.1	11	32409690	4.98425e-20	19.3024			Chr05pos27578198.1	5	27578198	6.77174e-13	12.1693
Chr11pos18767541.1	11	18767541	1.43483e-19	18.8432			Chr05pos28654273.1	5	28654273	6.77174e-13	12.1693
Chr11pos7678064.1	11	7678064	1.84544e-19	18.7339			Chr05pos29254541.1	5	29254541	6.77174e-13	12.1693
Chr11pos8125309.1	11	8125309	1.84544e-19	18.7339			Chr05pos29503943.1	5	29503943	6.77174e-13	12.1693
Chr11pos6402852.1	11	6402852	2.42717e-18	17.6149			Chr05pos29748212.1	5	29748212	6.77174e-13	12.1693
Chr11pos11157028.1	11	11157028	3.69318e-18	17.4326			Chr05pos29797898.1	5	29797898	6.77174e-13	12.1693
Chr11pos12642597.1	11	12642597	6.4328e-18	17.1916			Chr05pos29830261.1	5	29830261	6.77174e-13	12.1693
Chr11pos10715276.1	11	10715276	9.2045e-18	17.036			Chr05pos30083720.1	5	30083720	6.77174e-13	12.1693
Chr11pos12122760.1	11	12122760	9.2045e-18	17.036			Chr05pos30247565.1	5	30247565	6.77174e-13	12.1693
Chr11pos13374203.1	11	13374203	9.2045e-18	17.036			Chr05pos30271468.1	5	30271468	6.77174e-13	12.1693
Chr11pos13828168.1	11	13828168	9.2045e-18	17.036			Chr05pos30291404.1	5	30291404	6.77174e-13	12.1693
Chr11pos14579181.1	11	14579181	9.2045e-18	17.036			Chr05pos35206714.1	5	35206714	8.30998e-13	12.0804
Chr11pos16234644.1	11	16234644	1.23424e-17	16.9086			Chr05pos11833600.1	5	11833600	1.50973e-12	11.8211
Chr11pos16339698.1	11	16339698	1.23424e-17	16.9086			Chr05pos39216692.1	5	39216692	1.61957e-11	10.7906
Chr11pos16342906.1	11	16342906	1.23424e-17	16.9086			Chr05pos3838174.1	5	3838174	9.77012e-11	10.0101
Chr11pos16351724.1	11	16351724	1.23424e-17	16.9086			Chr05pos3855863.1	5	3855863	9.77012e-11	10.0101
Chr11pos16606851.1	11	16606851	1.23424e-17	16.9086			Chr05pos4493104.1	5	4493104	3.25312e-10	9.4877
Chr11pos16658369.1	11	16658369	1.23424e-17	16.9086			Chr05pos39222408.1	5	39222408	7.44561e-10	9.1281
Chr11pos16675781.1	11	16675781	1.23424e-17	16.9086			Chr05pos39222429.1	5	39222429	7.44561e-10	9.1281
Chr11pos17232001.1	11	17232001	1.23424e-17	16.9086			Chr05pos39232642.1	5	39232642	7.96526e-10	9.0988
Chr11pos17290838.1	11	17290838	1.23424e-17	16.9086			Chr05pos39232661.1	5	39232661	7.96526e-10	9.0988
Chr11pos17299364.1	11	17299364	1.23424e-17	16.9086			Chr05pos34989472.1	5	34989472	1.24595e-09	8.9045
Chr11pos17456737.1	11	17456737	1.23424e-17	16.9086			Chr05pos35089703.1	5	35089703	1.24595e-09	8.9045
Chr11pos17466116.1	11	17466116	1.23424e-17	16.9086			Chr05pos35089705.1	5	35089705	1.24595e-09	8.9045
Chr11pos17748575.1	11	17748575	1.23424e-17	16.9086			Chr05pos32723240.1	5	32723240	3.96187e-09	8.4021
Chr11pos17749375.1	11	17749375	1.23424e-17	16.9086			Chr05pos39222779.1	5	39222779	7.30466e-09	8.1364
Chr11pos17971558.1	11	17971558	1.23424e-17	16.9086			Chr05pos39195339.1	5	39195339	1.2844e-08	7.8913
Chr11pos18066137.1	11	18066137	1.23424e-17	16.9086			Chr05pos39195360.1	5	39195360	1.2844e-08	7.8913
Chr11pos18333296.1	11	18333296	1.23424e-17	16.9086			Chr05pos39206531.1	5	39206531	1.2844e-08	7.8913
Chr11pos18333963.1	11	18333963	1.23424e-17	16.9086			Chr05pos39209863.1	5	39209863	1.2844e-08	7.8913
Chr11pos19116891.1	11	19116891	1.23424e-17	16.9086			Chr05pos39216937.1	5	39216937	1.2844e-08	7.8913
Chr11pos19394105.1	11	19394105	1.23424e-17	16.9086			Chr05pos39222273.1	5	39222273	1.2844e-08	7.8913
Chr11pos22303813.1	11	22303813	1.23424e-17	16.9086			Chr05pos39222808.1	5	39222808	1.2844e-08	7.8913
Chr11pos23666810.1	11	23666810	1.23424e-17	16.9086			Chr05pos39232945.1	5	39232945	1.2844e-08	7.8913
Chr11pos25145246.1	11	25145246	1.23424e-17	16.9086			Chr05pos39232970.1	5	39232970	1.2844e-08	7.8913
Chr11pos27182682.1	11	27182682	1.23424e-17	16.9086			Chr05pos39240737.1	5	39240737	1.2844e-08	7.8913
Chr11pos27214727.1	11	27214727	1.23424e-17	16.9086			Chr05pos39244569.1	5	39244569	1.2844e-08	7.8913
Chr11pos27388965.1	11	27388965	1.23424e-17	16.9086			Chr05pos39250844.1	5	39250844	1.2844e-08	7.8913
Chr11pos28303946.1	11	28303946	1.23424e-17	16.9086			Chr05pos39331444.1	5	39331444	1.2844e-08	7.8913
Chr11pos28699164.1	11	28699164	1.23424e-17	16.9086			Chr05pos38704905.1	5	38704905	3.08745e-08	7.5104
Chr11pos28703069.1	11	28703069	1.23424e-17	16.9086
Chr11pos28757086.1	11	28757086	1.23424e-17	16.9086
Chr11pos28775095.1	11	28775095	1.23424e-17	16.9086
Chr11pos28872357.1	11	28872357	1.23424e-17	16.9086
Chr11pos29086511.1	11	29086511	1.23424e-17	16.9086
Chr11pos29395090.1	11	29395090	1.23424e-17	16.9086
Chr11pos29584670.1	11	29584670	1.23424e-17	16.9086
Chr11pos29648010.1	11	29648010	1.23424e-17	16.9086
Chr11pos29680220.1	11	29680220	1.23424e-17	16.9086
Chr11pos29843685.1	11	29843685	1.23424e-17	16.9086
Chr11pos29867902.1	11	29867902	1.23424e-17	16.9086
Chr11pos29948688.1	11	29948688	1.23424e-17	16.9086
Chr11pos30641228.1	11	30641228	1.23424e-17	16.9086
Chr11pos30712625.1	11	30712625	1.23424e-17	16.9086
Chr11pos30719334.1	11	30719334	1.23424e-17	16.9086
Chr11pos30723360.1	11	30723360	1.23424e-17	16.9086
Chr11pos30758997.1	11	30758997	1.23424e-17	16.9086
Chr11pos31016467.1	11	31016467	1.23424e-17	16.9086
Chr11pos31165601.1	11	31165601	1.23424e-17	16.9086
Chr11pos31903353.1	11	31903353	1.23424e-17	16.9086
Chr11pos31976890.1	11	31976890	1.23424e-17	16.9086
Chr11pos32070880.1	11	32070880	1.23424e-17	16.9086
Chr11pos32091111.1	11	32091111	1.23424e-17	16.9086
Chr11pos32105605.1	11	32105605	1.23424e-17	16.9086
Chr11pos32159100.1	11	32159100	1.23424e-17	16.9086
Chr11pos32172858.1	11	32172858	1.23424e-17	16.9086
Chr11pos32177597.1	11	32177597	1.23424e-17	16.9086
Chr11pos32514771.1	11	32514771	1.23424e-17	16.9086
Chr11pos32541430.1	11	32541430	1.23424e-17	16.9086
Chr11pos32604408.1	11	32604408	1.23424e-17	16.9086
Chr11pos32644206.1	11	32644206	1.23424e-17	16.9086
Chr11pos33533288.1	11	33533288	1.23424e-17	16.9086
Chr11pos33868901.1	11	33868901	1.23424e-17	16.9086
Chr11pos35626069.1	11	35626069	1.23424e-17	16.9086
Chr11pos8667929.1	11	8667929	2.32006e-17	16.6345
Chr11pos18916046.1	11	18916046	1.28292e-16	15.8918
Chr11pos7833150.1	11	7833150	1.67494e-16	15.776
Chr11pos8117061.1	11	8117061	1.67494e-16	15.776
Chr11pos31315327.1	11	31315327	3.33887e-16	15.4764
Chr11pos31389423.1	11	31389423	3.33887e-16	15.4764
Chr11pos19092762.1	11	19092762	3.94276e-16	15.4042
Chr11pos15604475.1	11	15604475	9.42758e-16	15.0256
Chr11pos32267060.1	11	32267060	2.23563e-15	14.6506
Chr11pos13182213.1	11	13182213	2.78356e-15	14.5554
Chr11pos8667901.1	11	8667901	8.03341e-15	14.0951
Chr11pos17736890.1	11	17736890	1.59882e-14	13.7962
Chr11pos33822228.1	11	33822228	1.59882e-14	13.7962
Chr11pos34229391.1	11	34229391	1.59882e-14	13.7962
Chr11pos8585651.1	11	8585651	6.62674e-14	13.1787
Chr11pos32608111.1	11	32608111	9.89008e-14	13.0048
Chr11pos17592836.1	11	17592836	1.14683e-13	12.9405
Chr11pos14451323.1	11	14451323	3.02482e-13	12.5193
Chr11pos30969785.1	11	30969785	6.07435e-13	12.2165
Chr11pos10688319.1	11	10688319	1.28086e-12	11.8925
Chr11pos35496699.1	11	35496699	2.42996e-12	11.6144
Chr11pos9995934.1	11	9995934	1.53497e-11	10.8139
Chr11pos8668464.1	11	8668464	1.16681e-10	9.933
Chr11pos27416934.1	11	27416934	3.59253e-10	9.4446
Chr11pos18801404.1	11	18801404	7.41822e-10	9.1297
Chr11pos8668407.1	11	8668407	9.22996e-10	9.0348
Chr11pos8668421.1	11	8668421	9.22996e-10	9.0348
Chr11pos8668443.1	11	8668443	9.22996e-10	9.0348
Chr11pos8668370.1	11	8668370	9.48637e-10	9.0229
Chr11pos8668377.1	11	8668377	9.48637e-10	9.0229
Chr11pos8668399.1	11	8668399	9.48637e-10	9.0229
Chr11pos8668419.1	11	8668419	9.48637e-10	9.0229
Chr11pos8668434.1	11	8668434	9.48637e-10	9.0229
Chr11pos8668438.1	11	8668438	9.48637e-10	9.0229
Chr11pos8668444.1	11	8668444	9.48637e-10	9.0229
Chr11pos8668481.1	11	8668481	9.48637e-10	9.0229
Chr11pos11739200.1	11	11739200	1.30017e-09	8.886
Chr11pos28679821.1	11	28679821	1.77337e-09	8.7512
Chr11pos29035740.1	11	29035740	1.77337e-09	8.7512
Chr11pos10180983.1	11	10180983	4.79292e-09	8.3194
Chr11pos9828102.1	11	9828102	1.22772e-08	7.9109
Chr11pos36805962.1	11	36805962	1.6192e-08	7.7907

## Sheet: Table S5
Table S5. The haplotyping of 5 polymorphic SNPs spanning the bc-2 region for 18 RILs in the Othello/VAX 3 (OV3) population. AA allele is from Othello and BB from VAX 3.
The highlighted bc-1, bc-ud and I gene-linked SNP markers developed by Soler-Garzon (2021) were assayed subsequently.
Representative RIL Id	NL-3 (PG-VI)	NL-8 (PG-III)	US-6 (PG-VII)	I gene	bc-1	bc-ud	bc-2 region
				S02_48908259	S03_4203361	Pvbzip1_A_C	ss715647776	S11_9117985	ss715650509	S11_9285681	ss715639659
				Pv02: 48,908,259	Pv03: 4,203,361	Pv05: 36,114,516	Pv11: 9,015,468	Pv11: 9,117,985	Pv11: 9,161,631	Pv11: 9,285,681	Pv11: 9,678,623
OV3-51	M	M	M	AA	BB	BB	BB	BB	BB	BB	BB
OV3-7	M	M	M	AA	BB	BB	AA	AA	AA	AA	AA
OV3-87	M	dM	M	AA	BB	AA	BB	BB	BB	BB	BB
OV3-68	mM	NS	M	AA	AA	AA	BB	BB	BB	BB	BB
OV3-88	M	NS	M	AA	AA	BB	AA	AA	AA	AA	AA
OV3-59	M	NS	M	AA	AA	BB	BB	BB	BB	BB	BB
OV3-14	NS	NS	M	AA	AA	AA	AA	AA	AA	AA	AA
OV3-52	NS	NS	M	AA	BB	AA	AA	AA	AA	AA	AA
Othello	NS	NS	M	AA	AA	AA	AA	AA	AA	AA	AA
VAX 3	TN	TN	NS	BB	BB	BB	BB	BB	BB	BB	BB
OV3-107	TN	TN	NS	BB	BB	BB	BB	BB	AA	AA	AA
OV3-31	TN	TN	NS	BB	BB	BB	AA	AA	AA	AA	AA
OV3-13	TN	dTN	NS	BB	BB	AA	BB	BB	BB	BB	BB
OV3-32	TN	VN	NS	BB	AA	BB	AA	AA	AA	AA	AA
OV3-75	TN	VN	NS	BB	AA	BB	BB	BB	BB	BB	AA
OV3-2	VN	VN	NS	BB	AA	AA	BB	BB	BB	BB	BB
OV3-92	VN	VN	NS	BB	AA	AA	BB	BB	BB	BB	AA
OV3-95	NLL	NLL	NS	BB	AA	AA	BB	AA	AA	AA	AA
OV3-25	NLL	NLL	NS	BB	AA	AA	AA	AA	AA	AA	AA
OV3-10	NLL	NLL	NS	BB	BB	AA	AA	AA	AA	AA	AA

## Sheet: Table S6
Table S6. bc-2 candidate genes on Pv11 comparing G9833v2.1 and UI 111v1.0 reference genomes
Phaseolus vulgaris G19833 v2.1	Chromosome location G19833 v2.1	Phaseolus vulgaris UI-111 v1.0	Chromosome location UI-111 v1.0	Sense	Annotation
Phvul.011G092200	Pv11: 9158870 - 9165060	PvUI111.11G094600	Pv11: 9441513 - 9447690	+	TCP-1/cpn60 chaperonin family protein
Phvul.011G092300	Pv11: 9171987 - 9176118	PvUI111.11G094700	Pv11: 9452521 - 9458697	-	fatty acid reductase 1
Phvul.011G092400	Pv11: 9196388 - 9202493	PvUI111.11G094800	Pv11: 9489583 - 9489942	-	fatty acid reductase 1
Phvul.011G092500	Pv11: 9235231 - 9240893	PvUI111.11G094900	Pv11: 9493738 - 9499615	-	Jojoba acyl CoA reductase-related male sterility protein
Phvul.011G092600	Pv11: 9266022 - 9270278	GAP	GAP	-	Subtilisin-like serine endopeptidase family protein
Phvul.011G092700	Pv11: 9271672 - 9279106	PvUI111.11G095000	Pv11: 9519108 - 9526524	-	AAA-type ATPase family protein
Phvul.011G092800	Pv11: 9286936 - 9290492	PvUI111.11G095100	Pv11: 9534468 - 9538194	+	S-adenosyl-L-methionine-dependent methyltransferases superfamily protein
Phvul.011G092900	Pv11: 9290848 - 9293789	PvUI111.11G095200	Pv11: 9538277 - 9541347	-	UDP-D-apiose/UDP-D-xylose synthase 2
Phvul.011G093000	Pv11: 9298972 - 9301146	PvUI111.11G095300	Pv11: 9546459 - 9548876	+	Glycosyltransferase family 29 (sialyltransferase) family protein
Phvul.011G093100	Pv11: 9301216 - 9305874	PvUI111.11G095400	Pv11: 9549117 - 9553645	-	NAD+ ADP-ribosyltransferases;NAD+ ADP-ribosyltransferases
Phvul.011G093300	Pv11: 9342676 - 9346072	PvUI111.11G095500	Pv11: 9602398 - 9605916	-	WIP domain protein 3
Phvul.011G093500	Pv11: 9380450 - 9383110	PvUI111.11G095600	Pv11: 9647178 - 9650452	+	alpha/beta-Hydrolases superfamily protein
Phvul.011G093600	Pv11: 9396853 - 9407201	PvUI111.11G095700	Pv11: 9664744 - 9675166	+	No annotated domains
Phvul.011G093700	Pv11: 9431906 - 9439104	PvUI111.11G095800	Pv11: 9689570 - 9696992	-	bZIP transcription factor family protein
Phvul.011G093800	Pv11: 9446596 - 9448311	PvUI111.11G095900	Pv11: 9703929 - 9706536	-	F-box/RNI-like superfamily protein
Phvul.011G093900	Pv11: 9452237 - 9453904	PvUI111.11G095900	Pv11: 9709438 - 9711107	+	No annotated domains
Phvul.011G094000	Pv11: 9474649 - 9475908	PvUI111.11G096000	Pv11: 9724617 - 9726663	-	F-box/RNI-like superfamily protein
Phvul.011G094100	Pv11: 9485076 - 9488987	PvUI111.11G096100	Pv11: 9735135 - 9739301	+	Endomembrane protein 70 protein family
Phvul.011G094200	Pv11: 9490656 - 9493866	PvUI111.11G096200	Pv11: 9740814 - 9744052	-	No annotated domains
Phvul.011G094300	Pv11: 9516548 - 9519559	PvUI111.11G096300	Pv11: 9768173 - 9771199	+	Homeodomain-like superfamily protein
Phvul.011G094400	Pv11: 9529847 - 9532383	PvUI111.11G096400	Pv11: 9781630 - 9784169	+	ferredoxin 3
Phvul.011G094500	Pv11: 9545846 - 9549084	PvUI111.11G096500	Pv11: 9797110 - 9801066	+	Glycosyl hydrolase superfamily protein
Phvul.011G094600	Pv11: 9553133 - 9555162	PvUI111.11G096600	Pv11: 9804921 - 9806920	+	nuclear factor Y, subunit B11
Phvul.011G094700	Pv11: 9556616 - 9562269	PvUI111.11G096700	Pv11: 9808390 - 9814001	-	RNA-binding (RRM/RBD/RNP motifs) family protein
Phvul.011G094800	Pv11: 9563104 - 9573275	PvUI111.11G096800	Pv11: 9815258 - 9825532	-	sec23/sec24 transport family protein
Phvul.011G094900	Pv11: 9592231 - 9596086	PvUI111.11G096900	Pv11: 9844105 - 9848092	+	Rho GTPase activating protein with PAK-box/P21-Rho-binding domain
Phvul.011G095000	Pv11: 9611836 - 9613371	PvUI111.11G097000	Pv11: 9863517 - 9865218	-	Late embryogenesis abundant (LEA) hydroxyproline-rich glycoprotein family
Phvul.011G095100	Pv11: 9614107 - 9617084	PvUI111.11G097100	Pv11: 9865710 - 9868839	-	copper ion binding
Phvul.011G095200	Pv11: 9624302 - 9625952	PvUI111.11G097200	Pv11: 9876009 - 9877775	-	No annotated domains
Phvul.011G095300	Pv11: 9649895 - 9651519	PvUI111.11G097300	Pv11: 9901808 - 9904766	+	Protein of unknown function, DUF584
Phvul.011G095350	Pv11: 9654884 - 9655351	PvUI111.11G097400	Pv11: 9906844 - 9907332	+	No annotated domains
Phvul.011G095400	Pv11: 9668306 - 9669982	PvUI111.11G097500	Pv11: 9922168 - 9923734	+	Pollen Ole e 1 allergen and extensin family protein

## Sheet: Table S7
Table S7. Durango Diversity Panel phenotyped with BCMNV NL-3 and NL-8 strains, and genotyped with SNP markers linked to I gene, bc-1, bc-2[UI 111], bc-3, bc-ud, and bc-4
DDP #	Cons.	DDP name	Market class seed	NL-8	NL-3	US-6	S02_48908259	S03_4203361	Pvvps4_del	PveIF4E1,3,4 _PveIF4E2 bc-3	Pvbzip1_A_C	Pvmit-1_T_G
							Pv02: 48,908,259	Pv03: 4,203,361	Pv11: 9,272,542 - 9,262,459	Pv06: 27,204,768	Pv05: 36,114,516	Pv05: 36,225,550
				(PG-III)	(PG-VI)	(PG-VII)	I gene	bc-1	bc-2[UI 111]	bc-3	bc-ud	bc-4
DDP001	1	BelMiNeb_RR_2	great northern	M	M	M	-	-	-	-	-	-
DDP002	2	BelMiNeb_RMR_3	great northern	NS	NS	NS	+	-	-	+	-	-
DDP003	3	BelDakMi_RR_5	Pinto	VN	VN	NS	+	+	-	-	+	-
DDP004	4	BelMiNeb_RMR_7	great northern	NS	NS	NS	+	-	-	+	-	-
DDP005	5	BelMiNeb_RMR_4	great northern	VN	VN	NS	+	+	-	-	+	-
DDP006	6	BelNeb_RR_1	great northern	NS	mM	M	-	+	-	-	+	-
DDP008	8	AC_Redbond	Small red	NS	mM	M	-	+	-	-	+	-
DDP009	9	AC_Island	Pinto	M	M	NS	-	-	+	-	-	+
DDP010	10	AC_Early_Rose	Pink	NS	mM	M	-	+	-	-	+	-
DDP011	11	AC_Resolute	great northern	NS	M	M	-	+	-	-	-	+
DDP012	12	AC_Earlired	Small red	NS	mM	M	-	+	-	-	+	-
DDP013	13	Bill_Z	Pinto	dM	M	M	-	-	-	-	+	-
DDP014	14	Ouray	Pinto	NS	2 M; 1 NS	NS	-	+	-	-	-	-
DDP015	15	Grand_Mesa	Pinto	NS	mM	M	-	+	-	-	+	-
DDP017	17	Montrose	Pinto	NS	mM	M	-	+	-	-	+	-
DDP020	20	Croissant	Pinto	NS	M	M	-	+	-	-	-	-
DDP021	21	Arapaho	Pinto	NS	mM	M	-	+	-	-	+	-
DDP022	22	PR_0340_3_3_1	Small red	TN	TN	NS	+	-	-	-	-	-
DDP024	24	TARS09_RR023	Pinto	2 TN; 1 M	1 TN; 2 M	NS	-	-	-	-	-	-
DDP026	26	F07_449_9_3	Small red	dM	M	2 NS; 1 M	-	-	-	-	+	-
DDP027	27	F07_014_22_2	Pinto	M	M	M	-	-	-	-	-	-
DDP028	28	I06_2575_17	Pinto	dTN	TN	NS	+	-	-	-	+	-
DDP029	29	Sierra	Pinto	M	M	M	-	-	-	-	-	-
DDP031	31	Aztec	Pinto	M	M	M	-	-	-	-	-	-
DDP032	32	Kodiak	Pinto	VN	VN	NS	+	+	-	-	+	-
DDP033	33	Matterhorn	great northern	TN	TN	NS	+	-	-	-	-	-
DDP034	34	Santa_Fe	Pinto	1 TN ; 2 NS	2 TN; 1 mM	NS	+	-	-	-	-	-
DDP035	35	ElDorado(P07863)	Pinto	TN	TN	NS	+	-	-	-	-	-
DDP036	36	Merlot	Small red	NS	mM	M	-	+	-	-	+	-
DDP037	37	Sedona	Pink	NS	mM	M	-	+	-	-	+	-
DDP038	38	Rosetta	Pink	TN	TN	NS	+	-	-	-	-	-
DDP041	41	Poncho	Pinto	dM	M	M	-	-	-	-	+	-
DDP042	42	Topaz	Pinto	NS	mM	M	-	+	-	-	+	-
DDP043	43	Buckskin	Pinto	dM	M	M	-	-	-	-	+	-
DDP044	44	Flint	Pinto	NS	NS	M	-	-	+	-	+	-
DDP045	45	Fargo	Pinto	NS	mM	M	-	+	-	-	+	-
DDP046	46	Agassiz	Pinto	NS	mM	M	-	+	-	-	+	-
DDP048	48	LaPaz	Pinto	NS	mM	M	-	+	-	-	+	-
DDP049	49	Baja	Pinto	dTN	TN	NS	+	-	-	-	+	-
DDP050	50	Durango	Pinto	M	M	M	-	-	-	-	-	-
DDP051	51	Sonora	Pinto	dM	M	M	-	-	-	-	+	-
DDP052	52	Pink_Floyd	Pink	M	M	M	-	-	-	-	-	-
DDP053	53	Red_Ryder	great northern	dM	M	M	-	-	-	-	+	-
DDP054	54	Ivory	great northern	NS	mM	M	-	+	-	-	+	-
DDP055	55	Beryl	great northern	VN	VN	NS	+	+	-	-	+	-
DDP056	56	Beryl_R	great northern	VN	VN	NS	+	+	-	-	+	-
DDP057	57	Marquis	great northern	VN	VN	NS	+	+	-	-	+	-
DDP058	58	Sapphire	great northern	NS	M	M	-	+	-	-	-	-
DDP059	59	Garnet	Small red	NS	mM	M	-	+	-	-	+	-
DDP060	60	Desert_Rose	FDM	TN	TN	NS	+	-	-	-	-	-
DDP062	62	Shoshone	Pinto	NS	M	NS	-	+	+	-	-	+
DDP063	63	UI_3	Small red	M	M	NS	-	-	+	-	-	+
DDP064	64	UI_37	Small red	NS	mM	M	-	+	-	-	+	-
DDP065	65	UI_537	Pink	NS	mM	M	-	+	-	-	+	-
DDP066	66	Common_Pinto	Pinto	NS	M	NS	-	+	+	-	-	+
DDP067	67	Common_Red	Small red	NS	mM	M	-	+	-	-	+	-
DDP068	68	IP08_2	Pinto	VN	VN	NS	+	+	-	-	+	-
DDP069	69	Kimberly	Pinto	NS	NS	NS	+	-	-	+	-	-
DDP070	70	Sawtooth	great northern	TN	TN	NS	+	-	-	-	-	-
DDP071	71	UI_123	great northern	NS	mM	M	-	+	-	-	+	-
DDP072	72	UI_196	Pinto	NS	NS	M	-	+	+	-	+	-
DDP073	73	UI_228	Small red	M	M	M	-	-	-	-	-	+
DDP074	74	UI_239	Small red	NS	mM	M	-	+	-	-	+	-
DDP075	75	US_1140	great northern	NS	mM	M	-	+	-	-	+	-
DDP076	76	UI_59	great northern	NS	mM	M	-	+	-	-	+	-
DDP077	77	UI_111	Pinto	M	M	NS	-	-	+	-	-	+
DDP078	78	UI_114	Pinto	NS	M	NS	-	+	+	-	-	+
DDP079	79	UI_425	great northern	NS	NS	M	-	+	+	-	+	-
DDP080	80	BelMiNeb_1	great northern	M	M	M	-	-	-	-	-	-
DDP081	81	BelMiNeb_2	great northern	M	M	M	-	-	-	-	-	-
DDP082	82	GN_Star	great northern	NS	mM	M	-	+	-	-	+	-
DDP084	84	Starlight	great northern	M	M	M	-	-	-	-	-	-
DDP085	85	Emerson	great northern	NS	M	M	-	+	-	-	-	-
DDP086	86	ABC_Weihing	great northern	TN	TN	NS	+	-	-	-	-	-
DDP087	87	Coyne	great northern	TN	TN	NS	+	-	-	-	-	-
DDP088	88	ABCP_8	Pinto	NS	mM	M	-	+	-	-	+	-
DDP089	89	Chase	Pinto	NS	2 M; 1 mM	M	-	+	-	-	+	-
DDP090	90	ABCP_15	Pinto	NS	mM	M	-	+	-	-	+	-
DDP091	91	NE1_09_19	great northern	TN	TN	NS	+	-	-	-	-	-
DDP092	92	NE1_09_20	great northern	TN	TN	NS	+	-	-	-	-	-
DDP093	93	NE1_09_22	great northern	TN	TN	NS	+	-	-	-	-	-
DDP094	94	NE2_09_3	Pinto	NS	NS	NS	+	-	-	+	-	-
DDP095	95	NE2_09_4	Pinto	TN	TN	NS	+	-	-	-	-	-
DDP096	96	NE2_09_10	Pinto	dM	M	M	-	-	-	-	+	-
DDP098	98	WinMor	Pinto	NS	mM	M	-	+	-	-	+	-
DDP099	99	AC_Scarlet	Small red	dM	M	M	-	-	-	-	+	-
DDP100	100	ICB_12	Pinto	M	M	M	-	-	-	-	-	-
DDP101	101	JM_24	great northern	TN	TN	NS	+	-	+	-	-	-
DDP102	102	USWA_12	great northern	TN	TN	NS	+	-	-	-	-	-
DDP103	103	Quincy	Pinto	LLN	LLN	NS	+	+	+	-	+	-
DDP104	104	Burke	Pinto	NS	NS	M	-	+	+	-	+	-
DDP105	105	TARS_VCI_4B	Pinto	TN	TN	NS	+	-	-	-	-	-
DDP106	106	JM_126	Pinto	TN	TN	NS	+	-	+	-	-	-
DDP107	107	Nodak	Pinto	NS	M	M	-	+	-	-	-	+
DDP108	108	92US_1006	Pinto	LLN	LLN	NS	+	-	+	-	+	-
DDP109	109	Othello	Pinto	NS	NS	M	-	+	+	-	+	-
DDP110	110	NW_590	Pinto	dM	M	M	-	-	-	-	+	-
DDP111	111	NW_410	Pinto	M	M	NS	-	-	+	-	-	+
DDP112	112	PT7_2	Pinto	VN	TN	NS	+	+	+	-	-	-
DDP113	113	USPT_WM_1	Pinto	TN	TN	NS	+	-	-	-	-	-
DDP114	114	USPT_CBB_1	Pinto	dTN	TN	NS	+	-	-	-	+	-
DDP115	115	USPT_CBB_3	Pinto	VN	VN	NS	+	+	-	-	+	-
DDP116	116	USPT_ANT_1	Pinto	dTN	TN	NS	+	-	-	-	+	-
DDP117	117	USPT_CBB_5	Pinto	VN	TN	NS	+	+	-	-	-	-
DDP118	118	Big_Bend	Pinto	NS	NS	M	-	-	+	-	+	-
DDP119	119	LeBaron	Small red	NS	mM	M	-	+	-	-	+	-
DDP120	120	NW_63	Small red	NS	mM	M	-	+	-	-	+	-
DDP121	121	USRM_20	Small red	NS	mM	M	-	+	-	-	+	-
DDP122	122	USWA_13	great northern	TN	TN	NS	+	-	-	-	-	-
DDP123	123	6R_42	Pink	NS	mM	M	-	+	-	-	+	-
DDP124	124	Victor	Pink	NS	mM	M	-	+	-	-	+	-
DDP125	125	USWA_61	Pink	TN	TN	NS	+	-	-	-	-	-
DDP126	126	Viva	Pink	NS	mM	M	-	+	-	-	+	-
DDP127	127	Roza	Pink	dM	M	M	-	-	-	-	+	-
DDP128	128	Harold	Pink	NS	mM	M	-	+	-	-	+	-
DDP129	129	Gloria	Pink	NS	NS	M	-	-	+	-	+	-
DDP130	130	URS_117	Pink	NS	mM	M	-	+	-	-	+	-
DDP132	132	PK915	Pink	NS	mM	M	-	+	-	-	+	-
DDP133	133	SR9_4	Small red	VN	VN	NS	+	+	-	-	+	-
DDP134	134	GN9_4	great northern	dTN	TN	NS	+	-	-	-	+	-
DDP135	135	PT9_17	Pinto	1 TN; 2 NS	1 TN; 2 NS	1 M;2 NS	-	+	+	+	-	-
DDP136	136	Maverick	Pinto	M; dM	M	M	-	-	-	-	-	-
DDP137	137	Lariat	Pinto	dTN	TN	NS	+	-	-	-	+	-
DDP138	138	Stampede	Pinto	NS	NS	NS	+	+	-	+	-	-
DDP139	139	ND_307	Pinto	TN	TN	NS	+	-	-	-	-	-
DDP140	140	Frontier	Pinto	NS	M	M	-	+	+	-	-	-
DDP141	141	ND041062_1	Pinto	dTN	TN	NS	+	-	-	-	+	-
DDP142	142	ND060197	Pinto	dTN	TN	NS	+	-	-	-	+	-
DDP143	143	Hatton	Pinto	M	M	M	-	-	+	-	-	-
DDP144	144	GTS_900	Pinto	M	M	M	-	-	-	-	-	-
DDP145	145	CDCWM_2	Pinto	dTN	TN	NS	+	-	-	-	+	-
DDP146	146	CDC_Pinnacle	Pinto	NS	mM	M	-	+	-	-	+	-
DDP148	148	CDC_Crocus	great northern	NS	M	M	-	+	-	-	-	+
DDP149	149	CDC_Pintium	Pinto	dM	M	M	-	-	-	-	+	-
DDP150	150	CDC_Rosalee	Pink	dM	M	M	-	-	-	-	+	-
DDP151	151	CDC_Camino	Pinto	2 dTN; 1 dM	1 TN; 2 M	M	-	-	-	-	+	-
DDP152	152	Gemini	great northern	dTN	TN	NS	+	-	-	-	+	-
DDP153	153	Orion	great northern	VN	TN	NS	+	+	-	-	-	-
DDP154	154	UCD_9634	Pink	dTN	TN	NS	+	-	-	-	+	-
DDP155	155	UCD_9623	FDM	TN	TN	NS	+	-	-	-	-	-
DDP156	156	Yolano	Pink	NS	NS	M	-	-	+	-	+	-
DDP157	157	Max	Pinto	NS	mM	M	-	+	-	-	+	-
DDP158	158	Jackpot	Pinto	NS	mM	M	-	+	-	-	+	-
DDP159	159	Gala	Pinto	NS	NS	M	-	+	+	-	+	-
DDP160	160	Sequoia	Pinto	dM	M	M	-	-	-	-	+	-
DDP161	161	Apache	Pinto	dM	M	M	-	-	-	-	+	-
DDP162	162	Fiesta	Pinto	NS	NS	M	-	-	+	-	+	-
DDP163	163	Buster	Pinto	TN	TN	NS	+	-	-	-	-	-
DDP164	164	Medicine_Hat	Pinto	dM	M	M	-	-	-	-	+	-
DDP165	165	Windbreaker	Pinto	TN	TN	NS	+	-	-	-	-	-
DDP166	166	Mariah	Pinto	VN	TN	NS	+	+	-	-	-	-
DDP167	167	Focus	Pinto	NS	M	M	-	+	+	-	-	-
DDP168	168	Vision	Pinto	dM	M	M	-	-	-	-	+	-
DDP169	169	Monterrey	Pinto	NS	mM	M	-	+	-	-	+	-
DDP170	170	Sinaloa	Pinto	NS	mM	M	-	+	-	-	+	-
DDP171	171	Santa_Cruz	Pinto	NS	mM	M	-	+	-	-	+	-
DDP172	172	Galeena	Pinto	NS	M	M	-	+	-	-	-	-
DDP173	173	Aries	great northern	NS	M	M	-	+	-	-	-	-
DDP174	174	3138 (Taurus)	great northern	TN	TN	NS	+	-	-	-	-	-
DDP175	175	PT11_13	Pinto	TN	TN	NS	+	-	-	-	-	-
DDP176	176	PK9_1	Pink	TN	TN	NS	+	-	-	-	-	-
DDP177	177	Longs_Peak	Pinto	NS	mM	M	-	+	-	-	+	-
DDP178	178	P12_606	Pinto	TN	TN	NS	+	-	-	-	-	-
DDP179	179	Powderhorn	great northern	VN	TN	NS	+	+	-	-	-	-
DDP180	180	R11801	FDJ	NS	mM	M	-	+	-	-	+	-
DDP181	181	Gypsy_Rose(R11806)	FDM	NS	mM	M	-	+	-	-	+	-
DDP182	182	PT9_22	Pinto	NS	NS	NS	+	+	-	+	+	-
DDP183	183	PT9_5_6	Pinto	TN	TN	NS	+	-	-	-	-	-
DDP184	184	Hungerford	great northern	VN	TN	NS	+	+	-	-	-	-
DDP185	185	AC_Polaris	great northern	NS	mM	M	+	+	-	-	+	-
DDP186	186	PR0401_259	Pink	TN	TN	NS	+	-	-	-	-	-
DDP188	188	Ember	Small red	NS	NS	M	-	-	+	-	+	-
DDP189	189	UI_126	Pinto	NS	M	NS	-	+	+	-	-	+
DDP192	192	Harris	great northern	NS	mM	M	-	+	-	-	+	-
DDP193	193	Weihing	great northern	TN	TN	NS	+	-	-	-	-	-
DDP199	199	Pindak	Pinto	NS	M	NS	-	+	+	-	-	+
DDP200	200	Holberg	Pinto	NS	mM	M	-	+	-	-	+	-
DDP201	201	Coulee	Small red	NS	NS	M	-	-	+	-	+	-
DDP202	202	ORCA	Black and White	TN	TN	NS	+	-	-	-	-	-
DDP203	203	PK9_7	Pink	VN	TN	NS	+	+	-	-	-	-
DDP204	204	SR7_3	Small red	NS	mM	M	-	+	-	-	+	-
DDP205	205	GN9_1	great northern	VN	TN	NS	+	+	-	-	-	-

## Sheet: Table S8
Table S8. Summarized genotypes and phenotypes in OV3 RIL populations, evaluated with NL-3, NL-8 and US-6 strains.
BCMNV/BCMV	NL-3						NL-8							US-6
Genes	M	mM	NS	TN	LLN	VN	dM	M	NS	TN	dTN	LLN	VN	M	NS
none	5	-	-	-	-	-	-	5	-	-	-	-	-	5	-
bc-2[UI 111]	2	-	-	-	-	-	-	1	-	-	-	-	-	2	-
bc-ud	4	-	-	-	-	-	3	-	-	-	-	-	-	2	-
bc-ud/bc-2[UI 111]	-	-	2	-	-	-	-	-	2	-	-	-	-	2	-
bc-1	1	-	-	-	-	-	-	-	1	-	-	-	-	seg	-
bc-1/bc-2[UI 111]	1	-	-	-	-	-	-	-	1	-	-	-	-	1	-
bc-1/bc-ud	-	2	-	-	-	-	-	-	2	-	-	-	-	2	-
bc-1/bc-ud/bc-2[UI 111]	-	-	3	-	-	-	-	-	3	-	-	-	-	3	-
I	-	-	-	11	-	-	-	-	-	11	-	-	-	-	11
I/bc-2[UI 111]	-	-	-	9	-	-	-	-	-	9	-	-	-	-	9
I/bc-ud	-	-	-	12	-	-	-	-	-	-	11	-	1	-	13
I/bc-ud/bc-2[UI 111]	-	-	-	-	6	-	-	-	-	-	-	6	-	-	6
I/bc-1	-	-	-	12	-	-	-	-	-	-	-	-	14	-	14
I/bc-1/bc-2[UI 111]	-	-	-	13	-	-	-	-	-	-	-	-	13	-	13
I/bc-1/bc-ud	-	-	-	-	-	13	-	-	-	-	-	-	13	-	13
I/bc-1/bc-ud/bc-2[UI 111]	-	-	-	-	5	-	-	-	-	-	-	5	-	-	5
Total	13	2	5	58	11	13	3	6	9	20	11	11	41	17	85

## Sheet: Table S9
Table S9. Summarized genotypic segregations for the I, bc-1, bc-ud , bc-4, bc-2[UI 111] and bc-2[Robust] linked markers in F2 and F2:3 families from different crosses.(df = 2.0, p ≤ 0.05: 5.99)
Family Id	F generation	Cross	Genotype I / bc-1 / bc-ud / bc-4 / bc-2[UI 111] or bc-2[Robust]	S02_48908259 (I gene)				S03_4203361 (bc-1)				Pvvps4_del (bc-2[UI 111])				Pvmit-2_C_del (bc-2[Robust])				Pvbzip1_A_C (bc-ud)				Pvmit-1_T_G (bc-4)
				+	H	-	1:2:1 chi-square test <5.99	+	H	-	1:2:1 chi-square test <5.99	+	H	-	1:2:1 chi-square test <5.99	+	H	-	1:2:1 chi-square test <5.99	+	H	-	1:2:1 chi-square test <5.99	+	H	-	1:2:1 chi-square test <5.99
PS20-001-1	F2	Michelite62 x Poncho	- / - / H / H / H			66				66				66		15	33	18	0.702884	19	36	11	3.75907	11	37	18	3.72199
PS20-003-1	F2	Beryl x Sanilac	H / H / H / H / H	10	10	12	4.75	7	20	5	2.25					8	18	6	0.75	11	16	5	2.25	5	15	12	3.1875
PS20-004-2	F2	Sanilac x Poncho	- / - / H / H / H			41				41				41		9	20	12	1.03337	9	18	14	2.94194	14	18	9	2.94194
PS20-006-1	F2	Sanilac x Poncho	- / - / H / H / H			38				38				38		11	19	8	1.05017	7	11	20	18.1826	20	11	7	18.1826
PS20-007-1	F2	Sanilac x Matterhorn	H / - / - / H / H	10	6	4	8.71215			20				20		4	9	7	1.97817			20		2	13	5	4.02067
PS20-009-1	F2	Matterhorn x Sanilac	H / - / - / H / H	8	4	8	9.15305			20				20		5	8	7	2.11536			20		6	11	3	1.97817
PS17-112-1	F2:3	Gloria x NW-410	- / - / H / H / +			21				21		21						21		6	9	6	0.428571	6	10	5	0.142857
PS17-112-15	F2:3	Gloria x NW-410	- / - / + / - / +			37				37		37						37		37						37
PS17-112-2	F2:3	Gloria x NW-410	- / - / + / - / +			21				21		21						21		21						21
PS17-112-25	F2:3	Gloria x NW-410	- / - / H / H / +			36				36		36						36		6	16	14	5.55586	13	17	6	4.1815
PS17-112-3	F2:3	Gloria x NW-410	- / - / - / + / +			21				21		21						21				21		21
PS17-112-4	F2:3	Gloria x NW-410	- / - / + / - / +			32				32		32						32		32						32
PS17-121-2	F2:3	NW-63 x Gloria	- / H / + / - / H			43		17	17	9	6.54211	6	20	17	7.64245			43		43						43
PS17-121-3	F2:3	NW-63 x Gloria	- / H / + / - / H			58		9	31	18	4.46352	12	31	15	1.22947			58		58						58
PS17-121-6	F2:3	NW-63 x Gloria	- / H / + / - / +			39		8	20	11	1.07212	39						39		39						39
PS17-123-1	F2:3	NW-63 x UI-114	- / + / H / H / -			37		37						37				37		15	17	5	7.43135	5	17	15	7.43135
PS17-123-22	F2:3	NW-63 x UI-114	- / + / + / - / H			18		18				3	10	5	1.35324			18		18						18
PS17-123-4	F2:3	NW-63 x UI-114	- / + / H / H / -			31		31						31				31		4	17	10	3.9151	10	17	4	3.9151
PS17-123-8	F2:3	NW-63 x UI-114	- / + / H / H / H			41		41				10	24	7	2.69121			41		10	15	16	6.36789	17	14	10	8.39371
PS17-138-1	F2:3	UI-114 x Gloria	- / H / - / + / +			42		9	22	11	0.726821	42						42				42		42
PS17-138-10	F2:3	UI-114 x Gloria	- / - / H / H / +			40				40		40						40		11	18	11	0.927732	11	18	11	0.927732
PS17-138-15	F2:3	UI-114 x Gloria	- / - / H / H / +			60				60		60						60		16	32	12	1.55201	12	32	16	1.55201
PS17-138-2	F2:3	UI-114 x Gloria	- / H / - / + / +			37		13	16	8	3.19212	37						37				37		37
PS17-138-22	F2:3	UI-114 x Gloria	- / + / - / + / +			58		58				58						58				58		58
PS17-138-25	F2:3	UI-114 x Gloria	- / - / H / H / +			35				35		35						35		9	16	10	0.778585	10	16	9	0.778585
PS17-138-27	F2:3	UI-114 x Gloria	- / - / - / + / +			84				84		84						84				84		84
PS17-138-7	F2:3	UI-114 x Gloria	- / + / + / - / +			84		84				84						84		84						84
PS17-141-18	F2:3	USPT-CBB-1 x PT7-2	+ / - / + / - / H	32						32		10	11	11	4.60443			32		32						32
PS17-141-2	F2:3	USPT-CBB-1 x PT7-2	+ / + / H / - / +	30				30				30						30		9	10	11	5.09036			30
PS17-141-20	F2:3	USPT-CBB-1 x PT7-2	+ / - / H / - / +	36						36		36						36		8	20	8	1.00213			36
PS17-141-3	F2:3	USPT-CBB-1 x PT7-2	+ / - / + / - / H	42						42		9	21	12	0.975757			42		42						42
PS17-141-4	F2:3	USPT-CBB-1 x PT7-2	+ / - / H / - / H	40						40		14	19	7	3.83858			40		10	20	10	0			40
PS17-141-6	F2:3	USPT-CBB-1 x PT7-2	+ / H / - / - / +	41				9	18	14	2.94194	41						41				41				41
PS17-162-1	F2:3	Beryl x Quincy	+ / + / + / - / H	39				39				8	12	19	14.3112			39		39						39
PS17-162-8	F2:3	Beryl x Quincy	+ / + / + / - / +	42				42				42						42		42						42
PS17-171-06	F2:3	Gemini x UI_126	- / - / H / H / -			22				22				22				22		7	7	8	4.38125	8	7	7	4.38125
PS17-171-07	F2:3	Gemini x UI_126	+ / - / + / - / H	11						11		3	3	5	4.38125			11		11						11
PS17-171-31	F2:3	Gemini x UI_126	+ / H / - / + / +	30				4	17	9	3.40815	30						30				30		30
PS17-171-32	F2:3	Gemini x UI_126	- / + / + / - / H			53		53				11	16	26	19.4221			53		53						53
PS17-171-40	F2:3	Gemini x UI_126	+ / + / H / H / -	28				28						28				28		6	16	6	1.20637	6	17	5	2.32714
PS17-171-58	F2:3	Gemini x UI_126	- / + / H / H / H			24		24				7	10	7	1.35324			24		6	10	8	1.83879	8	10	6	1.83879

## Sheet: Table S10
Table S10. Summarized reactions in segregating F2 and F2:3 families to the NL-3, NL-8, US-4 and US-6 strains: phenotypic segregation ratios
Genotypes/ Virus Strain	Cross	Id_family	Generation	Genotype I / bc-1 / bc-ud / bc-4 / bc-2[UI 111] or bc-2[Robust]	Number of plants	No I gene			I gene				Ratio expected	Probability X2 test; p=0.05
						dM/M	mM	NS	TN	dTN or VN+	VN	LLN/LLN+
NL-3	Gloria X NW-410	PS17-112-1	F2:3	- / - / H / H / +	21	15		6					3:1 (12:4)	0.142857
NL-3	Gloria X NW-410	PS17-112-15	F2:3 /True-breeding	- / - / + / - / +	17			17					0:1	0
NL-3	Gloria X NW-410	PS17-112-2	F2:3 /True-breeding	- / - / + / - / +	21			21					0:1	0
NL-3	Gloria X NW-410	PS17-112-25	F2:3	- / - / H / H / +	16	12		4					3:1 (12:4)	0
NL-3	Gloria X NW-410	PS17-112-3	F2:3 /True-breeding	- / - / - / + / +	21	21							1:0	0
NL-3	Gloria X NW-410	PS17-112-4	F2:3 /True-breeding	- / - / + / - / +	14			14					0:1	0
NL-3	NW-63 X Gloria	PS17-121-2	F2:3	- / H / + / - / H	19	9	6	4					9:3:4	2.05263
NL-3	NW-63 X Gloria	PS17-121-3	F2:3	- / H / + / - / H	20	12	4	4					9:3:4	0.266667
NL-3	NW-63 X Gloria	PS17-121-6	F2:3	- / H / + / - / +	21			21					0:1	0
NL-3	NW-63 X UI-114	PS17-123-1	F2:3	- / + / H / H / -	16	12	4						3:1 (12:4)	0
NL-3	NW-63 X UI-114	PS17-123-4	F2:3	- / + / H / H / -	16	13	3						3:1 (12:4)	0.333333
NL-3	NW-63 X UI-114	PS17-123-8	F2:3	- / + / H / H / H	10	8	1	1					12:3:1 (48:12:4)	2.31111
NL-3	UI-114 X Gloria	PS17-138-1	F2:3	- / H / - / + / +	21	21							1:0	0
NL-3	UI-114 X Gloria	PS17-138-10	F2:3	- / - / H / H / +	20	12		8					3:1 (12:4)	2.4
NL-3	UI-114 X Gloria	PS17-138-15	F2:3	- / - / H / H / +	39	30		9					3:1 (12:4)	0.0769231
NL-3	UI-114 X Gloria	PS17-138-2	F2:3	- / H / - / + / +	20	20							1:0	0
NL-3	UI-114 X Gloria	PS17-138-22	F2:3 /True-breeding	- / + / - / + / +	29	29							1:0	0
NL-3	UI-114 X Gloria	PS17-138-25	F2:3	- / - / H / H / +	16	11		5					3:1 (12:4)	0.333333
NL-3	UI-114 X Gloria	PS17-138-27	F2:3 /True-breeding	- / - / - / + / +	42	42							1:0	0
NL-3	UI-114 X Gloria	PS17-138-7	F2:3 /True-breeding	- / + / + / - / +	42			42					0:1	0
NL-3	USPT-CBB-1 X PT7-2	PS17-141-18	F2:3	+ / - / + / - / H	16				11			5	3:1	0.333333
NL-3	USPT-CBB-1 X PT7-2	PS17-141-2	F2:3	+ / + / H / - / +	13				4	3		6	1:2:1	4.38462
NL-3	USPT-CBB-1 X PT7-2	PS17-141-20	F2:3	+ / - / H / - / +	17				13			4	3:1	0.0196078
NL-3	USPT-CBB-1 X PT7-2	PS17-141-3	F2:3	+ / - / + / - / H	21				18			3	3:1	1.28571
NL-3	USPT-CBB-1 X PT7-2	PS17-141-4	F2:3	+ / - / H / - / H	21				21			1	15:1	0.161905
NL-3	USPT-CBB-1 X PT7-2	PS17-141-6	F2:3	+ / H / - / - / +	20				20				1:0	0
NL-3	Beryl X Quincy	PS17-162-1	F2:3	+ / + / + / - / H	20						16	4	3:1	0.266667
NL-3	Beryl X Quincy	PS17-162-8	F2:3 /True-breeding	+ / + / + / - / +	21							21	0:1	0
NL-3	Gemini x UI_126	PS17-171-06	F2:3	- / - / H / H / -	12	12							1:0	0
NL-3	Gemini x UI_126	PS17-171-31	F2:3	+ / H / - / + / +	15				15				1:0	0
NL-3	Gemini x UI_126	PS17-171-32	F2:3	- / + / + / - / H	21		16	5					3:1	0.015873
NL-3	Gemini x UI_126	PS17-171-40	F2:3	+ / + / H / H / -	14				4	7	3		1:2:1 (4:8:4)	0.142857
NL-3	Michelite62 x Poncho	PS20-001-1	F2	- / - / H / H / H	66	62		4					15:1 (60:4)	0.0040404
NL-3	Beryl x Sanilac	PS20-003-1	F2	H / H / H / H / H	32	11	1	-	1	16	2	1	57:3:4:48:123:9:12	8.69
NL-3	Sanilac x Matterhorn	PS20-007-1	F2	H / - / - / H / H	20	4			16				1:3 (16:48)	0.266667
NL-3	Matterhorn x Sanilac	PS20-009-1	F2	H / - / - / H / H	20	8			12				1:3 (16:48)	2.4
NL-8	USPT-CBB-1 X PT7-2	PS17-141-18	F2:3	+ / - / + / - / H	16					11		5	3:1	0.333333
NL-8	USPT-CBB-1 X PT7-2	PS17-141-2	F2:3	+ / + / H / - / +	17						14	3	3:1	0.490196
NL-8	USPT-CBB-1 X PT7-2	PS17-141-20	F2:3	+ / - / H / - / +	19				5	10		4	1:2:1	0.157895
NL-8	USPT-CBB-1 X PT7-2	PS17-141-3	F2:3	+ / - / + / - / H	21					15		6	3:1	0.142857
NL-8	USPT-CBB-1 X PT7-2	PS17-141-4	F2:3	+ / - / H / - / H	19				11	6		2	10:5:1	0.621053
NL-8	USPT-CBB-1 X PT7-2	PS17-141-6	F2:3	+ / H / - / - / +	21				8		13		1:3	1.92063
NL-8	Beryl X Quincy	PS17-162-1	F2:3	+ / + / + / - / H	19						15	4	3:1	0.157895
NL-8	Beryl X Quincy	PS17-162-8	F2:3 /True-breeding	+ / + / + / - / +	21							21	0:1	0
NL-8	Gemini x UI_126	PS17-171-07	F2:3	+ / - / + / - / H	11					8		3	3:1	0.030303
NL-8	Gemini x UI_126	PS17-171-31	F2:3	+ / H / - / + / +	15				6		9		1:3	1.8
NL-8	Gemini x UI_126	PS17-171-40	F2:3	+ / + / H / H / -	14						14		0:1	0
US-4	NW-63 X Gloria	PS17-121-3	F2:3	- / H / + / - / H	18	13		5					3:1 (12:4)	0.0740741
US-4	NW-63 X UI-114	PS17-123-22	F2:3	- / + / + / - / H	18	15		3					3:1	0.666667
US-4	NW-63 X UI-114	PS17-123-8	F2:3	- / + / H / H / H	12	11		1					7:1 (56:8)	0.190476
US-4	Gemini x UI_126	PS17-171-58	F2:3	- / + / H / H / H	7	5		2					7:1 (56:8)	1.65306
US-4	Sanilac x Poncho	PS20-006-1	F2	- / - / H / H / H	38	30		8					7:1 (56:8)	2.54135
US-6	Gloria X NW-410	PS17-112-15	F2:3 /True-breeding	- / - / + / - / +	20	20							1:0	0
US-6	Gloria X NW-410	PS17-112-25	F2:3	- / - / H / H / +	20	14		6					3:1 (12:4)	0.266667
US-6	Gloria X NW-410	PS17-112-4	F2:3 /True-breeding	- / - / + / - / +	18	18							1:0	0
US-6	NW-63 X Gloria	PS17-121-2	F2:3	- / H / + / - / H	24	24							1:0	0
US-6	NW-63 X Gloria	PS17-121-3	F2:3	- / H / + / - / H	20	20							1:0	0
US-6	NW-63 X Gloria	PS17-121-6	F2:3	- / H / + / - / +	18	18							1:0	0
US-6	NW-63 X UI-114	PS17-123-1	F2:3	- / + / H / H / -	21	21							1:0	0
US-6	NW-63 X UI-114	PS17-123-4	F2:3	- / + / H / H / -	15	15							1:0	0
US-6	NW-63 X UI-114	PS17-123-8	F2:3	- / + / H / H / H	19	16		3					3:1 (48:16)	0.859649
US-6	UI-114 X Gloria	PS17-138-1	F2:3	- / H / - / + / +	21			21					0:1	0
US-6	UI-114 X Gloria	PS17-138-10	F2:3	- / - / H / H / +	20	16		4					3:1 (12:4)	0.266667
US-6	UI-114 X Gloria	PS17-138-15	F2:3	- / - / H / H / +	21	20		1					3:1 (12:4)	4.5873
US-6	UI-114 X Gloria	PS17-138-2	F2:3	- / H / - / + / +	17			17					0:1	0
US-6	UI-114 X Gloria	PS17-138-22	F2:3 /True-breeding	- / + / - / + / +	29			29					0:1	0
US-6	UI-114 X Gloria	PS17-138-25	F2:3	- / - / H / H / +	19	14		5					3:1 (12:4)	0.0175439
US-6	UI-114 X Gloria	PS17-138-27	F2:3 /True-breeding	- / - / - / + / +	42			42					0:1	0
US-6	UI-114 X Gloria	PS17-138-7	F2:3 /True-breeding	- / + / + / - / +	42	42							1:0	0
US-6	Gemini x UI_126	PS17-171-06	F2:3	- / - / H / H / -	10	10							1:0	0
US-6	Gemini x UI_126	PS17-171-32	F2:3	- / + / + / - / H	32	32							1:0	0
US-6	Gemini x UI_126	PS17-171-58	F2:3	- / + / H / H / H	17	16		1					3:1 (48:16)	3.31373
US-6	Sanilac x Poncho	PS20-004-2	F2	- / - / H / H / H	41	36		5					15:1 (60:4)	2.47317
